# Supplementary material for: Proteomic Analysis of Roots Response to Potassium Deficiency and the Effect of TaHAK1-4A on K+ Uptake in Wheat
Source: Int J Mol Sci. 2022 Nov 4;23(21):13504. doi: 10.3390/ijms232113504 (PMC9659051; doi:10.3390/ijms232113504)
Supplement: Supplementary file 1 [file ijms-23-13504-s001.zip]

Archive with 2 entries (2 files):
- Supplementary_Figures.pdf
- Supplementary_TableS.xlsx
