# Supplementary material for: Proteomic Analysis of Roots Response to Potassium Deficiency and the Effect of TaHAK1-4A on K+ Uptake in Wheat
Source: Int J Mol Sci. 2022 Nov 4;23(21):13504. doi: 10.3390/ijms232113504 (PMC9659051; doi:10.3390/ijms232113504)
Supplement: Supplementary file 1 [file ijms-23-13504-s001.zip › Supplementary_TableS.xlsx]

## Sheet: Table S1
Table S1: Information of identified proteins in this study
Accession	Number of amino acids	Molecular weight of protein [kDa]	Isoelectric point of protein	Abundances (Normalized): 0h_1	Abundances (Normalized): 0h_2	Abundances (Normalized): 0h_3	Abundances (Normalized): 48h_1	Abundances (Normalized): 48h_2	Abundances (Normalized): 48h_3	Abundances (Normalized): 24h_1	Abundances (Normalized): 24h_2	Abundances (Normalized): 24h_3
A0A3B6B3Z4	1785	200.6	4.68	49811.8	50104.1	49975.8	52618.5	51750.4	52133.3	48657.8	48284.2	49459.2
A0A3B6CDW4	1785	200.8	4.72	7330.5	7511.0	7378.2	7723.6	7717.0	7624.8	7380.8	7230.6	7577.1
A0A2X0ST42	1785	200.7	4.70	14559.4	14363.6	14439.1	15313.5	15179.4	14995.5	14214.2	13967.4	14482.6
A0A3B6MPU5	1708	193.4	5.36	8900.3	9203.8	8969.2	9292.7	9297.1	9243.0	9010.8	9272.9	9238.3
A0A3B6HT79	1715	193.9	5.34	51034.9	52002.0	51257.2	52724.9	51600.9	51917.8	51441.2	51935.6	51004.6
A0A3B6JFL7	1715	194.0	5.34	212.5	211.9	226.6	242.0	233.0	268.4	243.6	248.0	238.1
A0A3B6IR97	1732	195.8	5.35	905.4	977.6	971.0	979.2	942.6	947.6	964.1	975.1	939.2
A0A3B6LXC1	843	93.7	6.16	3138.2	3398.2	3184.2	3211.8	3222.3	3252.6	3255.6	3265.2	3305.7
A0A3B6TWP7	843	93.7	6.16	65474.2	67476.8	67164.5	64786.1	66516.4	67723.4	68759.3	68379.9	64443.1
Q0Q0I7	700	80.4	5.03	1340.9	1411.1	1561.7	1316.0	1369.6	1616.3	1543.4	1439.9	1345.8
F4Y595	700	80.4	5.03	63830.0	66995.4	65750.6	67288.0	65661.4	67459.0	68148.5	67236.6	64652.5
A0A3B6SRR2	678	74.3	5.40	39964.3	41919.9	40559.9	41080.6	39851.2	41579.3	40346.9	41935.6	41801.3
A0A341Y4U2	615	67.7	5.33	3176.6	3267.4	3062.9	3291.9	2995.5	3016.1	2825.6	3067.9	3184.3
A0A3B6MII9	446	48.0	5.55	39169.4	41238.7	39783.1	39498.3	38848.1	39771.9	40903.6	41024.7	39983.7
A0A3B6K9Q1	807	89.2	6.40	54331.0	54324.7	54474.7	53993.7	54158.0	55889.0	58810.7	56502.8	54249.1
A0A3B6REV7	808	92.4	6.09	50000.2	51378.3	49547.5	46217.6	48055.8	49887.6	51055.7	50815.0	49923.9
A0A3B6LEZ6	446	48.1	5.68	465.8	535.7	566.0	471.8	504.8	548.4	538.7	539.5	530.7
A0A3B6ELU1	2152	235.1	6.73	480.1	495.8	493.2	485.6	499.2	471.5	475.4	475.9	505.6
A0A3B6LDV5	772	85.4	6.21	2893.5	2971.7	2901.9	2834.0	2969.3	3081.6	3138.1	3090.8	2912.3
A0A3B6GTF4	2145	234.4	6.80	28738.9	28741.8	28575.6	27697.9	28556.7	27751.5	28451.3	28585.7	28900.3
A0A3B6FNM9	2145	234.2	6.65	940.7	996.5	941.5	949.0	963.0	958.4	999.5	986.9	969.9
A0A3B6SD29	808	92.3	6.14	1679.1	2212.8	2165.5	1757.1	2058.4	2422.7	2195.3	2292.6	2321.9
A0A1D5YF62	648	71.2	5.21	19201.5	19449.4	19624.6	20260.1	19523.8	19417.9	20731.3	20815.7	19850.5
A0A3B6KAJ3	446	48.0	5.68	8272.9	8285.7	8145.8	7041.2	8304.9	8522.1	8606.5	8593.0	7975.8
A0A3B6JCE1	995	109.2	7.25	33388.0	33184.2	33202.7	33217.6	34117.3	33948.4	34256.2	33839.0	32458.3
A0A3B6HPY7	655	71.8	5.34	50821.4	51868.0	52199.2	53927.3	53106.2	52816.4	53259.3	53629.1	53134.7
B2ZGL4	2311	254.8	6.16	837.0	889.8	927.3	923.9	932.0	904.8	934.7	847.6	880.3
A0A3B6C9B5	647	71.1	5.19	31343.2	31827.1	31870.7	33108.9	31586.7	31224.3	32188.2	32087.1	31848.6
A0A1D5UMU8	951	104.7	6.81	30290.3	31765.5	30164.3	30604.1	30853.0	31524.9	31387.1	32568.5	32904.3
A0A3B5XWM9	841	93.2	5.22	32551.3	33125.2	33055.2	32851.0	32475.1	32617.2	33023.9	32845.3	32503.2
B2ZGL2	2311	254.8	6.15	28854.0	28711.8	29312.5	28403.1	28924.4	28096.7	29330.4	27951.0	27102.2
A0A3B6IN96	669	73.6	5.35	9692.1	9821.1	9976.5	10249.4	10131.4	10241.1	10233.9	10179.5	9976.5
A0A3B6IUS6	651	71.2	5.25	207.5	192.5	202.5	207.3	205.4	207.0	211.1	162.3	207.5
A0A3B5Z104	648	71.0	5.25	286.0	328.6	290.0	332.0	328.2	346.7	327.9	324.8	344.6
A0A3B5Y3L5	648	71.0	5.25	7239.5	7805.2	7305.9	8331.7	8373.5	8785.6	8093.6	8439.7	8077.8
A0A3B6KT79	995	106.9	7.06	32474.8	33756.9	32634.2	31443.5	32599.5	33045.0	32714.6	34119.2	33978.0
A0A3B6KDM7	647	71.0	5.19	2778.4	2538.6	2632.7	2623.3	2779.6	2729.9	2730.0	2685.8	2626.8
W5D322	557	60.6	5.60	37292.5	39560.2	37397.9	36748.8	34924.1	34918.7	36961.6	37150.5	37725.7
A0A3B6JRR9	1218	135.9	7.01	27641.7	27679.6	27110.6	26574.8	27169.6	27811.1	27820.4	27703.5	25855.5
A0A3B5ZQY5	842	93.3	5.20	1899.0	2012.0	2010.8	2012.5	1957.1	1970.7	2001.3	1972.1	2073.1
A0A3B6KUK5	1218	135.9	7.02	350.8	324.3	353.6	325.7	317.6	326.3	336.7	342.2	319.3
A0A3B5Y5K9	553	59.1	6.07	38840.4	38528.7	38811.1	37402.9	38327.7	37833.3	38192.6	38435.2	38507.9
A0A3B6KDT7	1051	116.8	5.26	22713.8	22965.0	22706.5	22032.8	22781.1	22861.6	22487.9	22973.9	22726.2
A0A3B6LTG4	480	52.6	6.18	2098.0	2244.0	2186.3	2092.6	2080.4	2122.5	2293.1	2226.0	2071.0
A0A3B6LIE8	1051	116.9	5.26	2547.0	2641.9	2522.0	2447.3	2560.5	2537.5	2501.2	2605.5	2583.5
A0A3B6LL76	972	110.1	5.80	30147.1	31708.4	29458.5	28047.1	28331.1	28693.2	28876.6	29669.8	29905.3
A0A3B6KMX7	480	52.6	6.35	34112.0	34640.1	34686.3	33510.8	34337.5	35265.3	36075.8	35630.7	33268.9
A0A3B5ZRV3	574	61.1	5.76	37966.6	38171.7	37766.0	38708.5	38283.3	37689.5	38612.1	37595.6	37248.3
A0A3B6HMU5	818	90.8	5.26	23084.1	23009.5	23277.5	23369.1	23515.4	23559.4	23260.1	22811.3	22267.5
A0A3B6MPG9	1051	116.7	5.34	285.4	283.6	309.4	268.0	297.8	299.8	298.7	300.0	294.7
A0A3B6HXB3	766	84.4	6.27	1407.6	1481.3	1487.5	1538.3	1516.0	1413.4	1493.0	1433.9	1450.0
A0A1D5WMF1	358	38.8	6.77	1126.3	1342.3	1250.5	1339.6	1186.8	1257.8	1331.5	1370.2	1357.8
A0A1D5WIS4	358	38.8	7.21	48897.3	50932.0	50559.9	49950.6	47593.8	49404.3	51053.7	48872.1	49701.5
A0A3B5YV41	574	61.0	5.55	1776.6	1927.2	1792.4	1874.0	1835.1	1909.3	1967.0	1930.6	1783.5
A0A3B6NJT9	665	73.2	5.21	46649.5	46887.5	47044.4	47505.2	46284.2	45940.5	46478.7	46034.0	49968.0
A0A3B6IMV7	741	80.1	6.64	2244.3	2281.5	2128.0	2018.5	2062.2	2187.4	2175.9	2210.6	2167.8
A0A3B6IMQ1	826	91.2	7.02	9952.2	9680.4	10159.4	10509.9	10092.1	10181.2	10533.0	10444.8	9899.3
A0A3B6LRK8	864	96.5	6.57	37494.0	36205.3	38154.4	36781.5	36191.4	36107.5	37102.7	35394.0	35037.1
A0A3B6B6C6	818	90.0	8.35	558.7	628.7	589.2	675.1	604.8	568.9	636.6	585.9	621.6
A0A3B6TYS2	836	96.0	5.21	875.2	956.2	886.7	1095.5	911.9	920.8	873.6	875.3	908.6
A0A3B6I0Z1	878	99.4	6.61	28960.8	29418.8	28890.8	29962.0	28888.5	29696.1	28876.0	28362.9	28780.5
A0A3B6FP86	551	58.9	6.24	73.1	67.9	80.5	58.9	67.3	80.1	68.9	75.9	81.1
A0A3B6JCF8	826	91.2	7.42	587.7	613.2	573.5	598.2	563.7	575.5	592.4	582.5	533.9
A0A3B6JFJ4	741	80.0	6.64	18226.3	17787.1	18069.5	17769.1	17643.9	17657.8	17625.3	17758.5	17998.2
A0A3B6EEL3	812	92.0	5.48	2640.2	2665.7	2616.4	2724.9	2550.7	2623.9	2769.8	2646.5	2795.2
A0A3B6SPF0	805	92.3	4.96	37592.5	38213.8	37207.0	37317.2	37069.2	37227.7	35911.3	36602.8	36470.8
A0A3B6LT56	861	96.6	6.65	4295.2	4107.8	4342.0	3735.6	3893.3	3948.3	3902.8	3834.9	3764.5
W5D4Q6	812	92.0	5.52	24523.0	24185.9	23368.9	23431.5	24003.9	24478.8	24863.6	25224.4	24515.5
A0A3B6EIN4	551	58.9	6.24	1177.4	1185.5	1175.3	986.1	1205.6	1214.5	1209.5	1217.9	1204.3
A0A3B6HYA0	743	80.2	6.79	537.1	537.4	495.5	520.0	549.5	565.2	567.2	561.5	520.8
A0A1D5UKX4	485	53.2	5.90	34161.3	33977.0	34167.1	34040.0	32739.0	33850.9	36936.5	34946.0	34622.3
A0A1D5URS1	485	53.2	6.05	4634.5	4667.8	4694.9	4817.7	4462.7	4518.4	5771.3	4700.8	4700.0
A0A3B5XXN8	574	61.1	5.55	274.6	229.9	262.5	196.3	247.8	259.5	248.9	242.2	245.6
A0A3B6PL15	704	75.6	6.19	1262.0	1283.9	1312.8	1587.9	1413.8	1347.7	1449.6	1355.8	1376.5
A0A3B6NR18	704	75.6	6.28	26625.8	27361.3	27350.9	30515.4	28234.7	27909.5	30203.2	28593.9	28156.6
A0A2X0TM85	1016	115.1	6.93	492.5	533.5	515.5	436.8	496.9	506.8	525.2	525.4	530.2
W5CQC7	479	52.5	5.85	1727.2	1670.0	1720.8	1673.8	1811.3	1678.1	1674.0	1626.6	1644.3
A0A3B6GQ57	812	92.0	5.52	248.7	268.6	252.3	263.2	263.5	259.8	385.4	259.4	261.9
A0A3B6MY02	864	96.5	6.65	2728.1	2637.2	2689.8	2736.7	2720.6	2670.6	2762.0	2709.2	2755.7
A0A3B6IXJ9	576	61.1	5.64	49.1	64.2	62.8	55.0	54.8	54.8	61.1	64.4	56.1
A0A3B6N206	447	50.3	7.33	1378.4	1420.3	1386.6	1402.0	1322.1	1372.0	1439.2	1444.4	1400.9
A0A3B6KME7	864	96.7	6.84	20888.0	21290.5	21628.1	19160.5	19517.6	19704.1	20502.6	19397.3	18873.1
A0A3B6B781	485	53.2	5.92	1010.6	937.5	1012.5	1023.7	943.0	962.8	1284.3	984.1	1091.9
A0A3B6H679	495	54.2	5.60	24843.1	24530.9	24192.5	23447.3	23984.6	24710.3	24661.7	24561.5	23952.1
A0A3B6QDH8	895	97.7	5.19	16487.4	17343.0	16541.0	16542.9	16429.1	17122.7	17097.8	17545.6	16400.4
A0A3B6I2X9	576	61.1	5.64	9324.1	9331.9	9076.4	8905.8	9394.7	9492.9	9571.5	9179.1	8933.7
A0A3B6CE50	485	53.2	5.80	2147.7	2070.3	2200.3	1841.6	2068.7	2135.5	2336.1	2202.5	2193.0
A0A1D6S518	473	51.6	5.34	39697.6	40455.4	39984.3	40559.2	39351.0	40476.4	41140.8	40266.5	39997.4
A0A3B6NM78	895	97.7	5.21	991.9	866.4	969.6	950.2	991.7	939.4	894.8	903.4	955.2
F4Y593	700	80.4	5.06	8952.2	9156.9	8814.3	9376.8	9474.0	9614.2	9545.4	9314.5	9231.6
Q7FYS2	515	56.5	5.10	31495.8	32069.2	32340.5	31584.9	31362.2	31594.0	33251.1	32081.2	31469.4
A0A3B6AZG4	1016	115.2	6.99	13887.9	13896.9	13786.5	13397.9	13680.9	13585.2	13639.5	13667.6	14207.1
A0A3B6PPY5	1361	148.8	6.71	1205.3	1134.0	1216.8	1169.2	1237.4	1208.2	1235.0	1241.6	1197.4
A0A3B6NRW7	1364	149.2	6.61	2463.7	2401.6	2429.0	2443.7	2433.3	2430.2	2461.6	2541.4	2529.9
W5FX66	594	66.3	5.64	23512.7	23600.9	23852.8	23821.9	23266.0	24118.2	24407.4	24563.9	24012.8
C6ETA3	314	32.6	8.31	1875.1	1941.6	2049.2	1896.3	1886.8	2441.2	2077.9	2105.0	2037.1
A0A3B6JF52	878	99.3	6.52	1542.2	1544.3	1488.3	1506.3	1524.9	1562.2	1505.4	1528.5	1465.4
Q93XQ8	512	56.4	5.14	6392.8	6535.9	6562.3	6601.8	6180.9	6168.2	6475.8	6281.3	6299.4
A0A3B6EK73	557	60.6	5.68	3583.0	3663.8	3604.3	3472.3	3441.9	3425.0	3514.9	3399.7	3511.1
A0A3B6QEZ5	401	42.1	5.69	1805.1	1622.1	2017.9	1680.3	1799.6	1768.3	1755.8	1717.5	1645.6
A0A1D5VD11	358	38.9	6.79	7853.1	7885.5	8020.3	7951.6	7913.4	8040.7	8199.0	8019.4	7886.6
A0A3B6NNE0	401	42.1	5.86	37757.7	38451.7	37795.7	37315.7	38615.2	40563.2	38711.8	38175.4	38563.6
A0A3B6QIX7	1491	163.1	7.37	20734.2	20782.3	20431.6	20504.6	21830.2	21009.7	20419.4	21042.5	20896.5
Q93XQ7	515	56.6	5.07	1513.6	1353.2	1494.8	1451.3	1517.2	1396.4	1363.9	1278.6	1369.3
A0A3B6LW64	594	66.2	5.64	1263.2	1311.5	1317.4	1204.5	1232.5	1315.4	1333.9	1294.6	1332.2
A0A3B6A2J7	516	55.1	5.30	22442.5	22840.2	21440.4	22553.6	22546.7	23260.0	21161.8	23279.9	22933.8
A0A3B6ASQ9	480	53.6	5.57	19938.8	20841.4	19797.6	19525.6	19525.4	20574.2	19380.8	20685.5	20357.5
W5D0E3	358	38.9	7.21	472.4	485.8	458.1	516.6	490.9	510.3	529.8	506.1	516.4
A0A3B6NQQ5	337	36.6	7.49	38719.5	38399.5	38227.5	37958.2	37310.2	38541.0	40427.6	38146.8	37820.6
A0A3B6IJT8	878	99.5	6.61	1107.1	1139.5	1183.7	1140.7	1117.7	1095.4	1118.8	1120.5	1141.9
A0A3B6IRY7	483	53.4	9.14	58637.8	61162.6	60374.0	58896.0	59032.0	62114.8	63750.3	62228.4	59179.0
A0A3B6GWQ4	652	71.0	5.25	307.8	343.1	327.4	368.7	381.7	369.6	328.3	342.2	351.0
A0A3B6PSA8	533	55.3	5.80	766.1	737.5	769.9	726.8	721.9	727.3	760.7	771.4	765.7
A4K4Y1	451	49.7	5.02	35451.0	36921.3	35902.1	34669.0	35193.6	35407.7	37560.7	37092.2	34207.9
A0A3B6NVL0	625	65.0	8.28	17689.0	18020.3	17624.4	17393.2	16937.6	16942.3	17392.0	17421.2	17318.4
A0A3B6LKH6	5071	562.9	6.18	20087.0	20130.9	19959.9	20271.2	20366.1	19975.1	20023.0	19830.3	19515.2
A0A1D5UH61	917	101.5	6.30	21033.5	20198.5	20520.7	20365.1	20878.2	20091.4	20181.8	19843.1	19799.0
W5A874	502	52.7	7.18	22798.8	23847.5	23971.0	24077.0	23217.5	23740.7	22535.7	23222.8	24757.0
A0A3B6NVD9	976	106.1	6.87	23372.9	23870.9	23500.3	22824.7	22596.0	23967.9	24052.6	23777.7	23203.7
A0A2P1E8S5	358	38.9	7.61	80.0	96.9	94.6	90.2	86.6	93.3	92.6	110.5	90.3
A0A3B6MTB1	612	67.0	5.95	19182.9	19231.1	19015.1	18439.1	18821.4	18422.2	18186.2	18509.6	18763.1
A0A3B6C380	480	53.6	5.57	1670.2	1607.2	1649.7	1538.3	1642.6	1654.1	1581.2	1594.3	1601.1
A0A3B6MYU6	1343	143.7	6.01	15489.2	15919.0	15142.1	16443.8	15757.7	16209.6	14922.8	15789.8	15940.6
A0A3B6N0I9	1368	145.5	6.11	10342.2	10463.3	10205.3	10682.1	10578.0	10792.6	10204.9	10519.9	10651.2
A0A3B6TGF4	2136	228.0	5.36	12008.6	12029.2	12208.2	12408.5	12499.5	12451.6	12612.4	12576.3	12015.1
A0A3B5XXV7	835	92.6	5.14	6351.2	6206.1	6511.4	6581.3	6605.5	6525.8	6352.8	6325.1	6249.5
A0A3B6GX40	499	55.8	5.16	5908.5	5702.1	5952.2	5721.8	5607.2	5561.4	6017.9	5782.6	5541.7
A0A3B6KP15	1346	143.9	6.38	1846.4	1995.8	1853.4	1986.5	1883.8	1863.7	1690.0	1867.2	1961.2
A0A3B6TMR7	408	46.3	6.80	3389.8	3697.1	3510.1	3386.0	3395.4	3546.7	3843.3	3803.2	3445.3
A0A3B6ILH5	480	52.7	6.47	3013.0	3159.6	3200.5	3222.2	3370.2	3326.8	3591.2	3255.1	3083.6
A0A3B6N140	1025	114.2	6.11	6669.9	6543.7	6410.6	6517.6	6456.7	6321.3	6048.0	6310.6	6757.0
A0A3B6KKG1	614	67.0	5.96	3455.3	3543.0	3525.7	3490.3	3329.4	3307.2	3370.1	3411.7	3427.5
A0A3B6IMT6	1342	149.0	7.28	7648.9	7732.8	7345.2	7263.8	7404.6	7457.4	7529.0	7731.1	7354.0
A0A3B6LT83	1344	143.8	6.01	1049.6	1156.7	1082.7	1137.3	1114.4	1109.7	1049.2	1196.7	1180.4
Q332R4	509	55.3	5.90	37831.8	37994.5	38357.7	37966.0	37806.4	37053.3	38579.0	38352.5	37744.8
A0A3B6IV48	799	86.6	6.40	258.4	239.8	274.3	292.8	237.1	238.3	245.3	279.5	319.8
A0A3B6EN93	684	73.2	5.87	22251.4	22446.6	23040.3	22606.9	22426.1	22465.5	23057.9	22538.4	22141.0
A0A3B6NQW1	344	37.2	5.10	24878.8	26044.7	26109.4	25794.1	25148.2	26033.9	26019.2	25838.0	25563.3
A0A3B5Y1M6	445	50.1	4.86	31893.6	31167.3	31643.6	30260.5	31521.3	31018.9	32998.4	32065.4	29975.4
A0A3B5ZRE8	835	92.6	5.17	467.4	486.5	490.8	535.4	389.8	488.6	583.4	519.7	508.8
A0A3B6QMZ5	633	65.8	8.13	1352.7	1359.5	1385.6	1341.5	1295.7	1287.1	1362.3	1331.1	1321.8
A0A3B6LWN3	1018	113.7	6.09	20201.7	20722.3	19717.5	20760.9	20193.9	20714.1	19422.2	20427.1	21070.0
A0A3B6SI60	410	46.5	7.08	35392.5	35236.0	35562.2	35528.7	35511.9	35430.6	36744.8	35587.3	34560.8
B4F6E7	314	32.6	8.06	6669.0	6857.1	6322.1	5675.2	6300.6	7642.3	7116.9	7482.1	6373.4
A0A3B5YVJ5	832	92.2	5.20	81.5	72.9	79.3	65.1	79.0	74.8	81.7	92.7	74.5
A0A3B6HRG5	263	29.9	9.79	24992.9	25320.7	24638.4	24395.0	25627.9	25217.4	25760.9	25997.0	24726.1
A0A3B6JNU8	263	30.0	9.79	847.8	887.8	857.8	846.6	842.1	889.4	924.8	910.3	856.4
A0A3B6JEI7	480	52.8	6.13	1119.5	1051.0	1081.8	1062.3	1189.9	1156.6	1154.6	1091.6	1000.6
W5C4N4	480	53.6	5.57	310.1	313.5	334.6	323.4	324.8	320.0	339.4	339.8	335.0
A0A3B5Y6C7	509	54.5	5.52	176.8	160.5	151.7	163.5	151.3	160.3	183.1	173.9	189.6
A0A3B6RM24	413	46.8	6.57	892.9	1000.8	952.3	990.9	926.6	972.0	1102.6	1057.8	1029.7
A0A3B6MQ09	4957	551.2	6.21	465.1	432.8	438.2	416.8	452.3	432.6	442.3	434.9	395.6
A0A3B6C1F7	1607	174.2	6.67	16207.6	16519.3	16151.9	15491.2	15170.7	14864.1	15378.6	15128.4	15194.9
W5DZS4	348	38.9	7.56	22472.1	22101.3	22431.0	22357.3	23074.6	23684.4	23986.6	22663.0	21623.3
A0A3B6AU09	1606	174.0	6.67	225.2	263.9	224.4	204.9	211.4	220.6	228.1	234.4	223.2
A0A3B6EQF4	505	57.5	6.71	188.0	197.7	199.3	218.5	184.0	198.3	206.8	187.1	180.4
A0A3B6JC08	871	97.8	5.16	1231.6	1377.6	1297.1	1307.9	1291.1	1341.9	1316.9	1320.5	1336.7
A0A3B6PQZ6	616	67.0	7.18	21526.0	21589.8	22193.8	21901.5	21832.5	22240.0	22752.3	22627.2	21932.4
A0A3B6HSJ4	368	41.5	5.96	33268.1	33760.9	32474.7	32520.2	31478.9	32516.5	33871.2	34714.4	33433.7
A0A3B6GZ62	505	57.4	6.48	1315.5	1375.5	1299.9	1225.7	1295.6	1306.1	1389.1	1393.5	1262.3
A0A3B6I0Q3	902	100.9	5.19	20447.1	20909.7	20501.6	20631.6	20618.8	20884.0	20529.7	20708.5	20720.8
A0A3B6ARY9	447	49.1	9.13	13254.5	14456.5	14116.8	14350.6	13464.5	13922.5	14044.5	14304.2	14219.6
A0A1D6BQY9	446	50.2	4.81	11878.6	12112.7	12186.9	11361.8	11688.0	11493.1	12428.9	12055.8	11406.2
A0A3B6JNG4	531	58.5	6.32	2070.0	2111.4	2148.9	2054.2	2019.0	2037.2	2084.7	2050.4	2080.0
A0A3B6TBW8	629	67.4	6.01	19340.7	18912.5	19815.3	19604.0	19698.2	19058.6	19899.2	18469.1	18287.8
A0A3B6HQH0	530	58.5	6.32	12780.5	12744.2	12961.5	12314.5	12983.5	12913.6	13239.9	13267.0	14547.0
A0A3B6PKU0	444	49.8	4.77	54.6	57.6	69.6	55.8	52.5	57.2	59.0	65.0	64.4
A0A3B6ISB7	368	41.5	6.19	160.2	146.1	151.5	107.5	160.1	156.0	152.1	162.6	132.7
A0A3B6QI71	344	37.2	5.10	309.8	300.6	292.4	255.8	300.7	336.3	333.5	322.4	277.6
W5FJT8	445	49.9	4.87	6234.2	6243.3	6006.7	5910.4	6171.0	6069.4	6316.8	6167.9	5973.2
A0A077RYX7	505	57.4	6.99	19507.4	19988.9	19429.9	19401.4	19301.1	19336.9	20258.8	20159.7	19660.4
A0A3B6FYA0	357	37.9	7.65	26057.0	26176.2	24085.9	23624.8	24614.8	27394.4	25872.8	26951.3	25393.3
A0A1D6D1Q3	560	60.5	6.20	18333.8	18526.9	18799.8	18945.4	18595.7	18390.3	19199.4	18863.8	19014.3
A0A3B6HWN6	1217	136.3	7.12	368.2	345.9	340.2	330.2	342.1	333.8	362.5	336.4	334.8
A0A3B6ET60	403	42.8	7.18	831.9	772.4	804.0	785.4	652.9	740.9	635.5	688.8	760.1
A0A3B6NQY2	916	101.5	6.27	235.6	203.9	215.9	213.4	230.8	213.6	230.6	239.5	242.5
A0A3B6LSY3	856	96.3	6.01	5989.2	6146.9	6243.7	6280.1	6208.6	6107.6	6103.0	5865.2	6270.9
A0A3B6JEL3	2621	286.2	7.23	14323.4	13810.0	14257.8	13344.3	14453.5	14259.3	14041.8	13903.9	13517.0
A0A3B6FRR6	546	61.1	5.81	18823.7	20134.3	19310.4	19291.0	18755.3	19292.4	18941.2	20337.9	20219.7
A0A3B6RM15	488	54.0	5.25	115.4	134.9	133.2	128.8	116.4	114.7	109.2	112.7	124.9
A0A3B6RGC1	1406	150.9	6.00	2447.7	2425.1	2426.2	2249.9	2446.9	2493.7	2433.5	2413.0	2309.6
C7C4X1	337	36.5	7.18	42499.9	42249.2	40557.4	38584.0	42084.6	43024.1	41609.9	41587.4	40521.7
A0A3B6H3P5	358	37.7	7.11	11370.4	11302.3	10982.5	10931.5	10693.3	10850.3	10714.1	11370.3	11419.0
A0A3B6EGX8	950	105.3	5.72	232.2	238.8	237.6	246.9	251.1	218.4	236.9	247.3	256.6
A0A3B6KQ72	1018	113.7	5.92	288.4	330.1	295.0	315.3	312.0	326.9	317.6	315.7	296.0
W5D5P8	950	105.3	5.72	14994.1	14921.7	14699.4	14358.5	14583.1	14774.2	14880.4	14914.7	14225.0
A0A3B6C061	312	32.2	8.24	37237.0	36427.7	35587.1	34048.7	34990.0	38093.2	36420.8	37984.1	38757.2
A0A3B6KRR4	404	44.2	10.67	913.7	900.9	887.3	916.2	852.0	878.0	897.6	881.6	797.0
A0A3B5ZZF7	495	53.6	5.78	2895.0	2846.6	2809.4	3002.6	2771.3	2798.7	2931.9	2763.4	3079.1
A0A3B6QDC7	472	52.5	7.61	1777.2	1944.2	1843.6	1815.6	1778.8	1780.0	1761.9	1895.3	1955.4
A0A3B6TID0	745	80.0	6.29	27920.5	28319.0	27577.0	26010.9	27538.6	28625.2	27411.3	27441.9	27194.3
A0A3B6C600	1123	122.8	4.92	850.7	854.8	904.3	800.3	861.4	871.1	906.4	842.2	826.3
A0A3B6PM63	345	37.2	5.16	3036.1	3144.5	2969.0	2897.7	2939.6	2995.4	3137.1	3067.3	2962.9
A0A3B6SC28	2365	275.4	8.78	16023.0	16017.5	15734.7	15761.3	16710.9	16237.1	16229.8	16238.0	16258.1
A0A3B6AYN8	1119	130.8	5.81	618.0	617.4	547.6	511.3	617.9	672.8	629.5	644.9	622.8
A0A3B6LUX8	404	44.2	10.61	26754.6	26147.9	26894.6	26228.5	26789.1	26227.0	27121.5	26983.0	25871.4
A0A3B6TN53	1383	148.4	6.19	19661.2	19634.9	19024.9	18639.1	18667.0	18794.5	19213.6	18592.0	18074.3
A0A2X0S5D0	1119	130.9	5.81	18153.1	18735.0	18330.1	18842.6	17954.8	18166.1	18237.4	18379.5	18547.4
A0A3B5Z0S4	495	53.6	5.78	18431.4	18683.9	17845.5	18342.0	18892.1	18522.0	18144.5	18407.5	18612.3
A0A3B6NNP8	472	52.5	7.34	18023.5	18538.8	18285.8	18068.5	18108.8	17855.8	17631.0	18117.7	18683.5
A0A3B6B1Y1	411	44.5	6.67	22440.8	23719.6	21926.2	21560.9	22354.1	22687.4	22459.5	23342.3	22477.8
A0A1D6B308	394	42.7	5.83	16191.2	15674.8	15497.7	15076.4	15946.7	16021.5	16040.3	15640.0	14631.8
A0A3B6ELG3	387	42.6	8.22	18292.2	18409.0	17938.3	17873.4	17991.1	18029.3	18871.6	18956.5	18538.1
A0A3B6MZ62	404	44.2	10.61	583.9	575.4	650.3	654.7	585.3	567.0	579.6	576.3	570.8
A0A3B6Q946	2181	246.8	6.01	14713.2	14376.2	14714.6	14557.2	14904.3	14662.3	14388.6	14466.5	14080.5
A0A3B6B959	415	47.1	4.68	32472.2	33230.2	32003.6	30794.2	31520.2	32371.6	34106.7	33644.1	32761.6
A0A3B6HT57	1043	116.2	5.49	4304.7	4216.0	4278.1	4090.6	4299.1	4321.3	4120.9	4167.7	4187.5
A0A3B6I483	559	60.0	5.48	1874.1	1746.5	1892.3	1908.5	1858.1	1772.5	1810.3	1756.2	1734.0
A0A3B6SGS8	560	60.6	6.20	190.8	176.7	206.5	180.7	172.7	190.1	218.8	208.8	207.1
A0A3B6IRA5	1043	116.1	5.49	208.7	190.0	197.9	185.3	204.6	194.9	178.9	211.1	196.5
A0A3B6KRE9	1368	145.6	6.06	571.1	639.1	601.5	639.4	625.2	633.5	592.6	638.5	596.5
A0A3B6JHH7	359	40.1	6.98	3610.9	3731.8	3716.8	3537.5	3521.9	3562.3	3524.1	3652.1	3600.5
A0A3B6HY51	2621	286.5	7.33	306.9	280.5	300.7	283.3	333.1	281.4	307.3	320.6	304.1
A0A3B6DA84	1097	120.2	4.93	11467.6	11080.9	11394.7	11291.6	11767.5	11746.4	11767.3	11620.2	11346.4
A0A3B6QFL1	577	64.7	6.05	21767.3	22493.7	21943.9	22378.8	22221.1	22188.3	22243.2	22380.2	22082.8
A0A3B6HUR7	359	40.1	6.95	30888.5	31900.9	31795.7	31983.8	31028.6	31975.0	30717.5	31878.2	31719.9
A0A3B6ASP6	1017	114.7	6.87	674.2	678.9	691.6	658.7	673.3	656.7	652.1	663.3	693.0
A0A3B6MX87	451	49.7	4.98	1089.0	1094.5	1078.1	1039.9	1115.6	1066.3	1121.7	1104.8	1002.5
A0A3B5Y4W8	501	53.8	5.87	9222.0	9385.0	9190.7	8998.4	9062.0	9046.1	9353.5	9026.5	9180.4
A0A3B6INX9	385	42.7	5.58	8018.9	8079.5	7958.4	7677.3	7752.8	7686.0	8630.2	8039.1	7674.8
A0A3B6MN30	3631	401.6	5.29	510.6	520.0	529.2	505.4	529.9	540.2	507.1	526.5	528.3
A0A1D6DJ20	377	41.8	5.58	2019.7	1901.2	1885.8	1945.9	1910.0	1908.3	1972.2	1858.8	1821.6
A0A3B6IL62	861	96.0	6.28	4450.3	4536.3	4385.8	4437.2	4269.0	4341.8	4268.1	4346.4	4306.1
A0A3B6PDL2	2179	246.6	6.01	642.1	673.8	657.3	681.7	716.0	711.3	694.5	727.1	673.0
A0A3B6SEI0	1382	148.1	5.88	1192.7	1270.5	1187.5	1196.5	1163.1	1198.6	1162.5	1218.2	1187.2
A0A3B6HW60	652	70.2	7.33	21827.1	21895.5	22188.2	22203.3	21774.3	21954.7	22361.3	22004.7	21694.2
A0A3B6HXF2	480	52.9	6.00	10878.7	10801.9	10721.0	10320.1	10519.1	10696.1	11078.5	10889.5	10211.2
A0A3B6I0T8	445	49.7	4.83	3049.2	2876.9	2984.5	2724.1	2818.1	2777.3	3083.6	2854.7	2702.7
A0A3B6A1V2	341	35.5	8.38	11109.0	11563.2	11099.0	10649.4	10843.8	11093.5	11615.2	11435.1	11202.8
A0A077RVB3	356	40.5	6.43	332.2	350.2	318.0	329.0	315.4	352.8	363.9	392.4	350.8
A0A3B6FMD0	451	50.6	7.94	376.5	386.8	395.6	339.4	346.4	345.5	367.0	403.9	407.2
A0A3B6EN66	358	40.8	6.20	15558.4	15434.0	14798.7	15215.1	14295.7	14888.2	15151.4	16186.6	15431.7
A0A3B6PJY5	551	61.9	8.75	30844.3	31370.8	30920.7	30332.6	30295.1	31009.5	31287.8	30730.1	29653.8
A0A0C4BKH5	414	46.9	5.48	1980.9	1984.3	1883.6	1575.6	1935.4	1966.2	2044.5	1994.7	1773.8
A0A3B6EHG7	409	45.8	6.39	23310.7	24074.7	22970.5	22632.6	22575.6	22970.7	23042.7	23131.2	22830.2
A0A3B6KQY8	1344	143.7	5.95	612.1	630.6	566.9	641.2	649.4	620.9	563.3	609.4	635.4
A0A3B6LGV2	3628	400.9	5.30	12353.5	12018.4	11928.0	12011.5	12430.6	12364.1	11977.3	12309.7	12220.7
A0A3B6PRH7	630	69.9	7.64	16792.4	16879.2	16343.1	16058.7	15873.8	15384.7	15415.0	15366.5	15457.6
A0A3B6IK29	648	69.9	7.81	1213.2	1287.5	1258.5	1310.0	1221.6	1245.5	1267.7	1288.4	1301.3
A0A3B6H1W1	832	93.7	7.58	12827.4	12622.3	13019.3	11694.4	12117.7	11742.4	12035.0	11770.2	11538.6
A0A3B6JEJ1	435	46.3	5.36	15036.9	15500.4	15110.3	14834.8	14938.7	15400.1	15419.0	15514.1	15420.5
I0JTW5	1012	116.8	9.35	15915.9	15861.3	15971.3	16022.6	15956.2	16030.9	16522.7	15921.2	15378.4
A0A3B6LV25	721	83.2	5.16	17355.6	17091.5	17497.7	17138.3	17740.8	18117.3	17918.6	17817.6	17054.1
A0A1D5UZY9	1018	114.7	6.87	86.8	80.1	89.8	70.3	87.3	72.1	85.6	96.9	95.5
A0A3B6IR32	359	40.1	6.86	4331.7	4218.7	4278.7	4358.7	4122.1	4233.7	4021.9	4215.6	4012.5
A0A3B6IVK1	530	58.4	6.16	734.7	714.6	745.8	683.7	690.4	670.9	699.4	756.3	725.7
W5D791	1172	127.5	6.16	18984.3	19000.9	19350.9	18546.4	18671.8	18264.1	18889.7	18511.0	17994.5
A0A3B6MP73	957	107.2	7.09	14674.4	14793.3	14790.0	15147.7	15454.2	14808.1	15292.5	15079.2	14673.8
A0A3B6E987	1011	116.9	9.33	419.3	404.2	418.6	396.9	419.8	403.2	399.0	402.4	389.6
A0A3B6C1V4	1019	114.7	6.89	15356.8	15588.3	15304.6	14599.5	15253.0	15340.0	15352.9	15463.5	15490.5
A0A3B6STX3	824	92.1	6.58	13217.4	13412.3	13688.4	12655.2	12622.5	12293.2	13312.1	12703.2	12599.1
A0A3B6JJ66	605	64.8	5.87	13478.2	13957.7	13865.4	13142.5	13556.2	13399.2	14943.8	14251.8	14662.0
A0A3B6ESG9	358	38.0	7.66	162.6	164.9	166.8	170.3	154.7	153.0	176.0	161.4	151.4
A0A3B6JD70	829	92.6	6.21	13645.2	13527.9	13519.6	13874.7	13575.2	14004.8	13018.1	13320.3	13323.9
A0A3B6CG34	415	47.2	4.68	2631.5	2610.5	1875.8	1218.2	2694.2	3933.6	4024.5	3480.0	1886.4
A0A3B6C182	1138	123.2	5.17	15699.2	15597.2	15629.3	15764.7	15908.0	15673.4	15332.6	15512.6	16189.7
A0A3B6PN36	580	64.9	6.13	301.4	276.2	315.4	292.5	306.0	284.2	294.2	261.2	281.7
A0A3B6GW65	1172	127.5	6.16	162.8	173.3	178.9	163.1	160.2	179.6	175.0	165.9	173.5
A0A3B6HQF6	525	57.2	6.02	1641.7	1761.8	1746.6	1626.4	1686.0	1669.7	1829.1	1790.1	1739.3
A0A3B6UBD1	448	50.2	4.83	453.5	461.2	500.9	510.1	436.2	387.7	414.0	446.8	471.8
A0A3B6IJ72	445	49.7	4.83	152.8	140.7	146.2	138.3	155.9	160.0	140.4	135.9	157.2
A0A3B6R8Q3	633	68.9	5.58	394.4	400.3	393.9	389.3	348.4	353.8	409.9	397.7	414.9
A0A3B6NS49	581	65.0	6.05	576.3	556.4	634.2	640.0	652.1	625.2	621.0	605.8	608.1
A0A3B6CGV4	569	64.5	6.01	18507.4	17395.2	19211.7	17291.7	16361.9	16266.3	17437.8	16298.9	16150.5
Q5EWZ1	377	41.7	5.40	6551.9	6588.7	6401.6	6345.7	6313.7	6194.7	6467.1	6470.2	6205.2
A0A3B6LRL0	531	58.0	5.82	17316.7	16827.8	17258.2	16538.6	17102.4	17022.8	17369.4	17011.2	16757.2
W5DFE7	608	65.9	7.47	1093.8	988.4	1111.1	1012.8	1079.1	1049.3	1041.0	1085.1	1056.1
A0A3B6EF27	608	65.9	7.47	15243.1	15589.8	15787.1	15878.8	15292.6	15591.6	16106.5	16067.6	15470.1
A0A3B5XVF6	482	52.8	6.55	15766.5	16250.2	15889.1	15943.4	15475.8	15487.5	15809.1	15897.1	16181.9
A0A1D5WW19	387	41.6	8.09	15165.6	15601.2	15822.7	15899.8	15152.9	15181.1	15184.1	15036.2	15220.0
Q45NB6	356	39.2	5.60	13214.0	13882.0	13650.7	13544.8	13338.1	13479.4	14641.6	14221.4	14298.6
A0A3B6LRZ6	624	67.2	7.69	1201.8	1100.6	1158.3	1173.5	1168.8	1216.8	1195.3	1200.7	1194.4
A0A3B6GQD7	501	56.8	8.73	25551.2	25284.1	24925.8	24610.1	25439.5	25858.4	25000.9	25511.8	24983.0
A4K4Z3	450	49.6	5.10	5543.5	5346.5	5415.8	5205.4	5540.4	5399.6	5375.2	5403.4	5303.9
A0A3B6NXL4	764	85.3	6.00	14323.0	14542.0	14297.6	13869.3	14550.7	14836.4	14654.5	14697.0	14236.4
A0A3B6KDW0	409	45.1	5.49	21957.5	22503.5	21709.8	21920.2	22041.6	22543.2	23302.7	22328.2	21153.4
A0A3B6EL51	1031	111.0	6.84	9774.6	9759.5	9946.1	10044.4	9586.8	9964.7	9910.3	9955.7	10037.3
A0A3B6RIA1	559	62.0	5.40	4162.6	4467.7	4244.6	4240.6	4124.6	4222.7	4287.1	4299.0	4210.6
A0A3B6KBM0	428	45.3	8.27	18463.8	18960.3	17915.7	18410.2	18232.6	18511.4	18728.6	18970.7	18829.3
A0A3B6TGW7	549	59.2	6.86	285.4	329.0	294.2	243.2	301.8	314.2	306.6	318.1	340.1
A0A3B6EFT9	394	42.8	5.96	18820.4	18705.1	18428.0	18383.0	18986.3	19445.6	19014.4	18905.9	17591.6
A0A3B6EIL8	912	102.2	5.57	12526.8	12570.4	12190.7	12105.3	12501.0	12692.4	12865.8	12649.5	12328.8
A0A3B6SJM6	322	34.2	8.57	16982.6	16404.2	16260.6	16922.7	16875.3	18034.2	17033.4	17442.3	17103.6
A0A3B6EHK7	332	36.2	6.43	16344.3	17090.6	17150.8	16993.7	16857.1	16860.4	17821.9	17676.9	17472.7
A0A3B6CGV3	573	65.2	6.89	29002.4	27994.9	29782.8	27380.1	26383.9	27056.7	28836.7	27422.4	27055.3
A0A3B6LFG4	325	34.1	5.77	889.0	973.5	887.0	927.6	867.0	906.6	951.3	1023.8	948.6
A0A1D6B2M0	422	45.2	6.92	18354.9	19483.1	18594.9	19410.6	18346.3	19439.3	18680.5	19051.5	19347.7
A0A3B6A0H4	745	81.0	5.82	420.0	311.2	388.0	320.9	388.5	400.7	368.5	376.2	363.7
A0A2X0SEJ8	1135	122.7	5.15	1449.5	1251.0	1399.1	1274.7	1439.2	1424.2	1361.8	1386.0	1345.0
A0A3B6QIZ3	394	42.9	5.81	927.2	859.4	955.7	968.1	990.0	984.2	986.3	915.1	1161.9
A0A3B6QJ10	597	66.0	7.25	821.5	772.8	810.9	780.9	788.7	765.2	723.3	757.5	773.9
A0A3B6HWM1	1006	109.5	6.42	16933.1	17144.2	17131.2	16952.7	16871.3	16996.5	16841.3	16745.0	16578.2
A0A341PIP8	302	32.3	9.47	13323.7	13883.3	13294.8	13402.4	13322.6	13417.0	14236.4	14572.6	13522.6
A0A3B6RGM5	549	59.2	6.86	18458.9	18842.3	18777.4	18042.6	17895.0	18364.0	17908.5	18430.9	18087.6
A0A3B6KPK9	624	67.3	7.49	12623.2	11901.6	11504.9	11923.6	12229.1	13267.2	13199.2	12851.4	12114.8
A0A1D5SRA5	889	98.7	5.14	14937.8	14748.3	14789.3	14057.0	14598.9	14754.0	14923.5	14952.7	14184.6
A0A3B6IS75	1006	109.5	6.62	1242.4	1209.0	1263.8	1241.6	1194.5	1209.1	1209.5	1160.6	1169.6
W5D4C8	501	56.8	8.87	1606.2	1580.2	1585.5	1638.1	1581.1	1525.4	1616.9	1590.8	1565.5
A0A3B6IU95	605	64.8	5.68	2394.4	2542.2	2526.9	2730.3	2371.5	2449.8	2517.1	2475.7	2692.3
A0A3B6EGA8	1172	127.5	6.10	338.8	453.6	352.2	478.4	459.9	503.5	481.2	478.3	544.1
A0A3B6EQ45	431	46.4	6.30	27513.6	28828.5	27178.0	26475.6	26158.9	26542.1	27387.6	26995.3	26772.2
U5MY58	435	46.7	5.19	1457.6	1566.1	1572.2	1607.0	1565.6	1634.2	1574.3	1625.4	1640.1
A0A3B6EGB6	843	93.7	6.07	1229.1	1269.5	1236.6	1196.5	1213.9	1303.1	1234.5	1289.2	1209.2
A0A3B6ILN0	435	46.3	5.36	520.1	535.7	607.9	530.8	623.0	804.4	627.7	611.8	667.2
A0A3B6EGJ2	503	54.3	5.43	2148.8	2028.1	2059.5	1884.3	2094.0	2087.8	2009.0	2071.3	2025.0
A0A3B6NUX9	597	66.0	7.25	2360.3	2421.8	2340.8	2136.5	2172.8	2099.3	2172.5	2180.9	2226.1
A0A3B6GZA7	912	102.3	5.66	410.9	432.7	445.1	418.0	435.4	436.3	423.9	444.3	447.0
A0A3B6UAA4	552	62.5	6.32	8439.5	8170.4	8771.3	7828.0	7550.9	7463.9	7752.0	7862.9	7612.6
A0A3B6PS83	388	42.5	7.96	15206.4	15581.1	15274.5	15862.6	15264.9	15141.2	15166.9	15356.7	15697.9
A0A3B6TMW9	535	58.9	5.66	11986.1	12074.0	12239.8	11684.0	11951.6	11839.4	12400.8	12090.8	11538.6
A0A3B6CDE3	534	57.1	6.10	1005.2	1010.3	1037.3	1023.7	1005.6	954.8	1020.9	1021.8	1054.3
A0A3B6NVL3	776	86.9	5.16	19023.6	19141.9	19048.3	19929.6	19027.3	19709.6	19807.6	19580.3	20285.4
W5HBZ2	535	58.8	5.66	827.1	756.9	785.9	771.3	724.9	741.7	764.1	791.9	746.4
A0A3B6MRE2	748	81.6	6.38	13547.5	13446.5	12761.7	13102.2	13465.8	14182.6	13782.4	14038.2	13752.7
A0A1D5U7G3	449	49.6	6.21	15382.6	15159.5	15050.6	14608.3	14850.5	14576.1	15198.6	14841.6	14412.9
A0A3B6NX38	503	53.8	6.39	8855.1	9251.1	9173.7	9173.5	8808.9	9234.1	8729.9	9065.9	9200.1
A0A3B5Y268	446	49.8	5.83	5031.6	5467.7	5253.5	5326.0	5232.6	5371.8	5361.9	5304.6	5545.9
A0A3B6SI17	559	62.0	5.45	23082.9	23312.7	23529.5	24337.0	23403.5	23244.5	23219.3	23162.0	22783.2
A0A3B6EDX0	501	56.7	8.73	700.6	617.5	691.6	726.5	754.1	692.6	641.8	653.9	689.4
A0A3B5ZZG3	507	54.7	6.68	13165.8	13178.8	12800.4	12722.4	13193.2	13399.9	13388.5	13371.6	13068.9
A0A3B6PLR8	394	42.8	5.92	5219.3	5344.1	5178.4	5468.1	5440.3	5275.8	5275.2	5120.1	5243.3
A0A3B6KJI3	928	104.8	5.68	17467.3	17768.7	17392.2	17224.1	18200.1	17970.9	18118.3	18036.1	17306.5
A0A3B5ZPT1	402	43.7	6.55	540.7	545.4	509.5	454.9	468.9	510.0	646.1	581.9	548.6
A0A3B6PR10	391	42.8	9.67	47561.3	48488.2	46780.8	45748.5	46013.7	46458.9	46737.8	47087.2	45596.8
A0A3B6EDZ8	1094	122.9	6.46	11889.0	11885.0	11948.0	11861.7	12074.7	12071.7	12302.3	12124.9	11989.6
A0A3B5XY59	889	98.6	5.14	738.8	777.1	714.4	701.7	724.6	702.0	726.0	775.0	751.8
A0A3B6SH91	552	59.4	6.86	90.1	85.2	100.0	111.8	109.9	114.2	88.0	92.8	98.8
A0A3B6H3F1	688	74.6	6.46	10676.7	10795.6	10816.1	10532.6	10621.2	10847.0	10839.4	10910.0	10564.4
A0A3B6TLI0	967	109.5	5.97	7930.6	8513.7	7980.2	7691.7	7893.3	7597.7	7309.1	7576.9	7914.6
A0A3B6RL53	360	38.7	5.81	17703.9	17564.5	17277.5	19043.6	18031.7	18718.1	17724.8	18113.5	18122.0
A0A3B5Y1F9	939	101.8	5.91	15425.4	15423.7	16023.2	14545.7	15091.6	13963.9	16344.5	14711.8	15061.7
A0A3B5Y5D9	747	81.1	5.82	11495.3	11258.9	11319.2	11091.1	11268.8	11342.4	11079.8	11190.1	10891.0
A0A3B6NT53	380	41.4	9.76	3013.1	2988.8	2868.0	2754.0	2816.0	2930.0	2961.8	3069.2	2862.9
A0A3B6TMX1	903	98.6	9.19	13471.7	13258.5	13197.7	13345.2	13776.9	13356.7	13193.9	13234.2	12928.7
A0A3B6B887	341	36.5	5.96	25121.0	24860.1	24297.0	25089.5	24098.1	23898.1	23697.6	24746.6	25669.6
A0A3B6CH98	341	36.6	6.29	33748.8	33527.8	32910.5	33597.1	32036.1	31669.8	31829.6	33148.1	35110.8
A0A3B6KFK3	746	81.4	6.98	1287.6	1271.8	1250.4	1302.5	1215.9	1153.6	1227.0	1274.8	1269.2
A0A3B6H1T3	1020	111.8	5.57	18928.0	19220.5	18639.3	18568.3	19167.7	19453.2	19614.5	19492.7	19199.8
A0A3B6MJZ8	325	34.1	5.77	2320.3	2324.0	2365.8	2273.8	2274.1	2143.0	2168.8	2290.4	2313.6
A0A3B6LLB0	716	76.4	7.99	14524.4	14736.9	14333.4	14478.6	14372.3	14333.6	14241.0	14110.1	13711.5
A0A3B5XX47	684	73.2	5.19	12650.8	12784.9	12954.4	13092.3	13128.8	13203.1	12636.9	12585.1	12925.8
A0A3B6KKG9	684	72.7	6.05	9594.9	9492.3	9948.9	10454.0	10609.3	10330.9	10611.6	10071.9	9832.9
A0A3B5ZSZ8	682	72.9	5.19	397.8	406.5	371.7	400.7	385.3	380.5	373.9	381.0	366.6
A0A3B6KJA2	710	75.5	8.27	377.3	372.5	381.0	350.8	388.7	346.5	352.7	321.1	338.3
A0A3B5Z5T0	341	35.5	8.38	302.4	240.0	287.0	222.6	273.7	262.5	270.5	283.1	324.7
A0A3B6TJG9	435	46.6	5.38	11807.7	12300.9	11544.2	11611.3	11796.9	12081.7	11831.8	12276.0	12268.2
A0A1D5UX39	1715	189.9	5.69	16277.1	16202.8	15821.0	16020.1	16580.9	16540.7	16666.9	16433.6	15965.9
A0A3B6TDF4	908	102.3	4.96	11740.1	11752.1	11616.5	11705.8	11720.7	11632.2	11848.9	11818.2	11482.8
A0A3B6HXW9	1069	122.3	5.73	13055.6	13119.3	12792.6	12721.8	12889.2	12943.6	13070.1	13179.8	12677.9
A0A077RXS4	434	48.2	4.94	10546.8	10214.0	10247.9	9725.2	10010.2	10151.5	10196.1	10049.0	9676.2
A0A3B6KGR2	651	70.7	7.37	16577.9	16614.5	16851.1	16676.1	16962.1	17256.0	17986.5	17820.7	16952.9
A0A3B6RG95	903	98.5	9.14	305.5	304.9	298.2	314.1	323.9	316.4	311.6	311.2	328.9
A0A3B6PKK3	877	98.1	5.58	14940.5	15105.2	14999.6	15023.8	15067.8	15480.5	15496.5	15419.9	15308.3
A0A3B6LLR0	745	81.5	7.09	2085.3	2091.3	2101.6	2440.1	1979.1	2040.6	2161.7	2161.5	2300.1
A0A3B6B5W5	533	57.0	6.10	619.6	701.6	654.5	586.5	626.6	668.5	713.3	745.3	675.0
A0A3B5YYS5	939	101.9	5.96	816.9	782.1	837.9	761.1	911.6	810.1	841.0	823.6	881.1
A0A3B5Y4E5	507	54.8	6.55	788.9	773.1	764.5	834.9	817.5	755.1	791.9	782.5	836.9
A0A3B6TMP4	322	34.2	8.73	3807.7	3867.2	3693.4	3519.5	3918.0	4204.7	4067.2	4341.2	4003.7
A0A3B6R8C7	454	48.5	5.29	4726.6	4913.4	4641.9	4182.1	4423.7	4431.0	4271.0	4490.4	4654.5
A0A3B6DJC6	534	57.1	6.65	11634.5	11224.1	11472.4	10725.1	11176.3	11240.6	11240.0	11102.4	11340.0
A0A3B6HUP2	540	57.9	5.48	1195.2	1143.0	1256.8	1289.2	1285.4	1145.7	1184.7	1143.2	1347.1
A0A3B6PRJ5	503	54.4	5.72	9285.3	8941.4	9153.2	9153.9	8611.4	9150.8	10196.2	9556.2	9524.8
A0A3B6QGJ4	877	98.1	5.49	693.3	682.1	716.2	672.3	730.4	764.0	730.9	733.1	688.5
A0A3B6I1X3	435	46.4	5.30	1372.7	1447.7	1444.6	1548.7	1434.1	1418.1	1417.5	1412.1	1507.1
A0A3B6DPL3	341	36.0	5.91	5143.4	5159.8	5197.4	5319.6	5219.1	5062.1	4997.3	5020.8	5222.1
A0A077S3V2	454	49.5	8.22	2973.5	2894.4	2771.9	2769.5	2920.0	2952.3	3102.9	2885.4	2755.3
A0A1D5SSE7	445	49.7	6.06	16455.6	17525.2	17162.6	17725.9	17130.8	17370.1	17042.1	17329.0	17170.8
A0A1D5SLI4	265	29.9	10.15	29533.9	30224.4	30714.6	30059.4	30159.2	30314.4	30871.6	30751.3	29566.1
A0A3B6KDT5	872	95.9	4.75	8774.0	8739.0	8922.8	8565.2	8811.2	8809.2	8927.7	8844.6	8681.7
A0A3B6NNI7	557	60.0	6.57	9093.7	9265.2	9104.2	9211.2	9301.7	9168.4	9284.3	9477.7	8921.1
A0A3B6PMV5	968	110.0	6.18	1176.7	1135.6	1133.9	1149.9	1122.2	1113.6	1085.0	1146.4	1457.5
A0A3B6TTA7	824	92.2	6.51	1252.5	1249.8	1274.1	1241.7	1256.3	1184.0	1271.7	1197.7	1235.9
A0A3B6SL57	509	55.3	5.74	57.5	38.5	42.0	95.1	86.2	66.8	48.7	43.1	61.4
A0A3B5Y3C6	496	53.5	6.01	141.5	122.5	153.5	130.0	146.4	134.4	144.2	141.6	136.7
A0A3B6FXN1	1023	112.3	5.62	1759.7	1799.0	1802.3	1885.3	1853.7	1834.3	1838.5	1872.7	1823.8
A0A3B6B862	370	39.0	5.72	22252.6	21828.8	21797.0	21485.3	21407.8	21402.4	21195.4	21913.1	22206.8
A0A3B6IQS5	540	58.0	5.55	15347.7	15236.5	15529.0	15488.2	14942.3	15026.2	14963.5	15080.1	14569.9
A0A3B6SPA2	608	65.9	7.11	65.9	65.5	75.3	58.3	72.6	68.3	74.2	63.0	77.5
A0A3B6KGR6	440	47.2	5.33	15947.2	15931.3	15478.1	14748.4	15865.0	16017.3	16365.3	16176.0	15339.0
W5I1R7	227	25.3	9.52	21591.5	22266.9	22040.9	21906.0	21682.7	21698.4	22503.3	22161.3	21253.8
A0A3B6C3Q7	1660	183.8	5.71	1841.5	1705.5	1860.7	1890.7	1827.3	1830.2	1834.8	1821.1	1854.9
A0A3B6QH28	968	110.1	6.11	6674.2	6889.1	6748.2	6519.8	6810.2	6594.2	6330.1	6529.1	6532.7
A9U8G5	379	41.0	6.46	1078.5	1041.8	1080.7	1040.3	1118.0	1067.4	1081.3	1045.3	1101.5
A0A3B6LYY0	588	61.7	5.39	10559.7	10384.5	10579.2	10285.2	10866.7	10939.2	11241.8	10654.8	9989.1
A0A3B6PW54	765	85.4	6.01	230.2	223.0	231.5	208.8	264.3	224.8	241.9	216.2	215.4
A0A3B6GS17	907	103.3	6.47	15290.9	15227.0	15077.5	14791.4	15860.6	15572.9	15688.2	15673.0	15154.6
A0A3B5YZE8	446	49.7	6.15	568.9	631.5	634.3	586.5	585.3	631.7	623.7	606.4	661.1
A0A077RSB4	950	105.3	5.72	533.5	513.2	538.0	643.7	543.7	559.2	513.5	528.1	530.3
A0A3B6GWS9	340	35.4	8.37	5496.0	5515.3	5580.9	5023.9	5489.7	6569.8	5820.5	5786.5	5521.1
A0A3B5XX22	570	63.1	5.82	1320.8	1314.2	1314.0	1296.3	1239.3	1227.7	1220.7	1231.3	1333.9
A0A3B5Y4T9	404	44.3	10.61	1862.1	1908.5	1965.3	1757.6	1772.6	1558.3	1781.4	1710.3	1967.3
A0A3B5Z3B9	501	56.5	5.38	11856.4	11749.1	11840.8	11433.9	11425.9	11671.6	11646.4	11168.1	10894.1
A0A3B6N3B9	988	113.4	6.13	233.8	206.4	236.9	248.0	281.7	217.6	268.5	213.8	277.7
A9U8G4	379	41.0	6.60	15894.8	15898.4	15738.1	15478.4	15897.9	15509.4	16359.3	16244.4	16441.9
A0A3B6NMR0	1227	135.7	5.66	10563.9	10482.0	10699.0	10545.4	10723.8	10842.5	10787.3	10875.6	10758.0
A0A3B6NXW9	535	59.0	6.49	14223.2	13959.2	14143.1	13754.5	14011.1	14100.4	14138.8	13672.5	13412.0
A0A3B6QNE7	535	59.0	6.62	313.8	317.5	335.5	346.3	335.2	332.6	352.2	339.4	305.9
A0A3B5XZ42	1609	181.3	5.63	717.7	709.7	674.1	681.4	703.1	785.5	793.9	764.9	721.6
A0A3B6RLR1	319	34.1	8.88	136.6	133.0	135.2	133.6	138.1	132.3	128.7	137.1	126.3
A0A3B6C304	360	40.9	6.99	572.5	638.7	545.1	694.5	670.9	639.9	558.3	571.1	578.8
A0A3B6N318	451	48.3	6.40	17521.1	17014.8	17310.0	17127.3	17568.0	17203.6	17022.1	16855.9	16457.2
A0A3B5ZSS2	573	63.3	6.92	16448.8	16397.3	16136.3	15295.5	15368.9	15338.5	15505.6	16306.7	15871.4
A0A3B5Z289	507	54.7	6.55	3016.4	2829.5	2976.5	2923.1	2977.1	2853.1	2783.1	2931.4	2876.7
A0A3B6SG49	903	98.5	9.20	252.8	250.0	268.9	313.4	244.8	232.5	238.8	263.3	268.1
A0A3B6C2M3	366	41.0	6.87	18723.2	18296.8	18676.2	20263.2	19452.1	19106.7	19314.9	19011.4	18880.0
A0A3B6N2Z1	868	96.9	5.92	3829.1	3664.1	4016.2	3758.5	3758.3	3913.6	3906.0	3742.6	3726.2
A0A3B6NRY8	714	77.1	6.19	6659.4	6692.8	6672.5	6960.8	6518.5	6434.5	6443.6	6294.3	6434.8
A0A3B6IP95	656	71.9	5.36	9637.7	9776.3	9110.6	9511.5	8982.2	9554.6	9034.7	9501.5	9763.7
F6LAX4	587	65.5	5.07	8207.9	8072.6	7864.8	7637.9	8179.1	8085.5	8265.6	8227.3	7810.8
A0A3B6EBZ6	262	29.7	4.74	1291.5	1331.2	1270.4	1392.0	1308.0	1234.3	1329.6	1321.2	1329.6
A0A3B6PUV8	367	39.8	5.57	21792.6	22085.5	21442.8	21123.4	21701.2	21999.1	19649.9	20782.0	21500.7
A0A3B5Y1K8	394	43.3	7.47	15497.3	15875.4	16253.3	15838.8	15058.2	15047.8	15696.0	15421.8	15091.5
A0A3B6PP98	714	77.1	6.28	209.7	190.3	204.4	203.7	195.5	197.4	171.9	183.1	174.1
A0A3B6IXP2	500	56.8	9.19	4702.3	4542.4	4494.4	4417.8	4545.2	4346.0	4380.2	4586.5	4420.6
A0A3B6GNC5	730	78.9	9.03	15100.0	14957.8	14757.5	14592.9	15018.9	15056.3	14858.9	14968.3	14756.0
A0A3B6FLJ2	1059	120.0	6.79	211.0	199.8	229.8	229.5	200.6	210.2	175.5	184.7	198.4
A0A3B6SIG7	691	76.6	6.30	15960.8	15888.2	16080.8	15814.0	15961.8	15728.5	15738.6	15635.9	15196.5
A0A3B6IQK0	1062	115.7	5.38	10134.2	9876.1	10067.2	10379.3	10015.1	10198.5	10211.9	10176.2	10038.5
A0A3B6CIR4	514	55.4	8.06	362.1	391.6	373.8	369.1	374.7	426.3	398.3	416.6	433.6
A0A3B6QK96	503	54.4	5.72	524.7	530.1	519.5	500.3	499.3	558.8	617.0	592.5	608.9
A0A3B6C954	789	86.5	8.02	14600.4	14493.6	14752.4	14359.3	14668.8	14501.3	14642.1	14354.7	13772.9
A0A1D5UPJ6	514	55.4	8.06	10034.8	10060.4	9945.9	9801.1	9963.8	9873.9	10150.1	10525.6	10247.3
A0A3B5ZSP2	989	109.5	6.99	11034.7	11163.1	11017.5	10946.1	10984.5	11097.4	11234.8	11360.1	10806.5
A0A3B6RFJ3	435	46.6	5.31	171.7	184.6	181.7	194.5	188.8	171.2	167.3	165.7	174.8
A0A3B6RK36	496	53.2	7.12	1326.2	1418.4	1346.3	1278.3	1242.3	1251.0	1297.2	1325.6	1294.8
A0A0C4BJJ8	494	53.1	7.61	11452.1	11675.5	11303.5	11435.9	11251.8	11678.1	11298.5	11581.5	11614.9
A0A3B6NQF0	882	98.5	5.30	830.2	730.2	798.2	798.5	794.6	813.5	834.7	789.5	785.0
A0A3B6MZQ3	244	28.3	10.01	29368.4	30022.4	29213.2	29226.6	28950.9	29747.1	30973.1	29905.3	28534.1
A0A3B6GQZ6	253	26.8	5.47	3493.8	3605.8	3577.5	3618.7	3258.4	3398.7	3503.8	3508.4	3613.0
W5FEV1	244	28.2	10.01	1327.6	1299.6	1260.9	1233.6	1235.2	1294.7	1332.2	1310.1	1190.7
A0A3B6MZ29	1359	144.9	5.87	3447.8	3303.8	3405.8	3393.8	3521.2	3490.9	3362.5	3367.3	3538.8
A0A3B6GPT7	1059	120.0	6.79	9976.6	9819.0	10247.4	10336.0	10138.5	9848.4	10068.5	9826.7	9963.4
A0A3B6GW85	805	90.1	5.49	184.6	172.2	198.5	151.8	193.6	213.6	217.9	201.0	197.8
A0A077RSI3	253	26.8	5.69	17241.3	18084.8	17070.9	16799.5	16700.1	17566.9	17828.4	18070.0	17634.5
W4ZS35	609	68.5	7.85	11003.0	10671.2	10881.1	11071.9	11022.3	11053.1	10976.6	10951.5	10501.7
A0A3B6ES90	688	74.5	6.46	385.2	316.2	371.4	336.7	377.9	379.4	358.7	351.3	339.0
A0A3B6MRH3	728	79.8	8.25	11475.4	11457.2	11372.3	11235.7	11420.8	11525.9	11125.2	11401.0	11327.5
A0A3B5Y477	464	50.6	8.53	817.3	899.0	931.9	953.2	944.8	925.2	974.9	950.1	916.3
W5HPC1	320	34.5	5.50	14733.9	15389.3	15495.9	15553.1	14971.6	15130.4	15914.2	15469.3	15056.6
A0A2X0S595	505	55.3	7.90	15118.8	15540.9	15076.0	14709.0	14826.5	14829.5	14981.8	15345.5	15277.2
A0A3B5ZS25	1609	181.3	5.68	13000.1	12775.0	12752.5	12553.9	12420.4	12541.2	12299.6	12490.0	12424.7
A0A3B6R751	541	58.3	7.47	7497.8	7788.8	7518.0	7411.6	7394.7	7296.5	7393.1	7604.6	7752.5
A0A3B6RKK0	591	63.6	7.34	464.1	433.6	412.1	413.0	435.5	420.6	398.5	443.4	466.9
A0A3B6THV1	541	58.3	7.27	754.5	778.2	761.3	730.1	720.0	692.4	705.4	727.7	771.3
A0A3B6BA14	341	35.4	7.64	16302.7	16204.3	15905.1	15639.2	15268.3	14794.8	15689.1	15625.3	16286.0
A0A3B6KF51	920	101.9	6.99	2291.1	2216.5	2220.2	2257.7	2319.6	2067.0	2094.5	2116.4	2181.3
A0A3B6PG16	238	27.1	8.12	19451.1	19812.8	19505.0	18632.4	19428.5	19385.5	19297.1	19385.8	19056.8
A0A1D5UWN7	535	58.6	8.24	12973.6	13036.9	13157.5	13611.9	13480.0	13524.0	13861.8	13212.2	12826.5
A0A3B6SHP8	344	36.6	4.81	6270.1	6045.2	5689.7	5319.3	6247.3	6667.3	5997.0	6296.5	5878.9
A0A3B6LJK2	527	57.4	6.95	19802.3	20574.4	19131.2	18521.6	19591.4	20377.2	20984.6	21132.6	19875.1
A0A077S025	805	90.2	5.54	10949.2	10768.4	10934.0	10974.9	11067.6	11183.3	11119.5	11128.1	10997.2
A0A3B6MSX0	440	47.1	5.40	2103.5	1936.9	1832.1	1667.7	2136.3	2183.1	2143.4	2123.7	1804.3
A0A3B6NPF2	951	107.2	4.97	14191.2	14192.8	14114.5	14180.6	14063.9	13786.7	14790.5	14137.3	13963.0
A0A3B6MKF5	464	50.7	8.63	12527.0	13117.8	12777.9	12964.2	12664.0	12776.7	13224.0	13180.4	12523.3
A0A3B6IYF2	363	39.4	7.01	18464.8	19242.4	18625.1	18442.4	18388.2	18711.8	18628.6	19230.6	19431.3
L0GDQ5	262	29.7	4.78	44687.0	45398.8	44358.1	45417.5	42670.7	43166.8	43962.2	43489.3	43830.2
A0A3B6NMA6	529	59.2	4.96	118.1	128.0	131.6	120.5	116.0	172.3	143.7	141.8	128.2
A0A3B5XX62	1028	114.1	7.31	1157.7	1101.3	1117.4	1051.2	1152.2	1201.2	1155.1	1198.9	1140.5
A0A3B6FL79	537	58.9	6.06	8965.2	9140.4	9117.8	9108.5	9138.5	8961.4	9273.1	9215.1	9069.8
A0A3B6MM85	872	95.8	4.74	1190.1	1142.9	1194.2	1099.7	1200.0	1188.9	1142.6	1138.3	1145.0
W5D157	554	59.9	4.65	12987.0	13022.1	13143.8	13019.6	12866.3	12708.0	12750.4	12899.8	12819.3
A0A3B6LW86	642	71.4	5.91	7801.8	7677.9	7946.2	7687.8	7977.5	7864.0	7831.4	7923.3	7827.3
A0A3B5Z5S1	595	64.4	6.77	119.7	130.2	129.0	108.5	116.2	134.4	140.4	143.9	142.9
A0A3B6AWW2	1585	175.6	5.74	722.3	723.7	677.9	687.2	733.6	756.5	777.4	748.2	700.0
W5AA91	534	58.6	5.25	1179.8	1192.1	1204.8	1170.2	1224.5	1195.7	1168.5	1214.3	1147.0
Q8W0Q1	551	61.0	7.52	19531.5	19887.6	19408.1	19537.9	18909.5	19109.4	18483.0	19040.6	19220.1
A0A1D5UG55	339	36.0	6.46	15351.2	15589.5	15038.5	15476.1	15187.9	14870.3	14361.7	15172.0	16122.6
A0A3B6KEP5	690	73.5	5.12	4391.4	4585.7	4362.7	4728.6	4660.2	4876.2	4626.6	4512.0	4630.7
A0A3B6MN25	690	73.5	5.11	503.0	499.0	482.7	444.4	519.3	501.6	582.7	514.5	492.1
W5ERE6	610	67.6	8.29	8884.0	8743.8	8850.2	8764.1	8932.2	8959.9	9102.4	8818.9	8518.6
A0A3B6TKC6	504	54.1	7.12	22360.6	23579.6	22212.8	23540.4	22050.5	21181.6	22582.7	22280.9	22600.2
A0A3B6HQ49	1062	115.7	5.41	112.4	109.1	114.7	115.3	117.8	115.7	116.6	124.5	137.2
A0A3B6TJ13	742	82.0	7.12	141.3	127.3	120.1	121.4	130.0	119.1	141.2	126.3	119.4
A0A3B6QL73	309	32.4	10.08	12864.5	12500.1	13115.9	12458.2	13023.2	12721.1	13154.6	13084.0	12486.9
A0A3B6B176	790	86.5	7.65	697.7	751.3	729.7	691.7	735.9	767.9	776.5	731.7	702.2
A0A3B6KH17	728	79.9	8.25	367.7	376.7	369.2	356.4	353.2	388.3	376.7	372.9	381.8
A0A3B6TKT3	591	63.8	7.31	11571.0	11282.1	10645.1	11251.6	10793.7	10718.8	10581.6	11242.2	11962.1
A0A3B6MVX7	299	32.0	7.72	11776.2	11832.3	11534.7	11531.6	11516.5	11491.6	11763.4	11715.2	11925.8
Q5I7K2	192	22.2	9.79	9997.7	10371.7	10339.7	10099.3	9929.1	10167.7	10736.5	10492.4	10177.0
A0A3B5ZSR0	333	35.5	6.09	18520.7	18554.6	18762.5	17807.5	17959.7	17728.4	18485.8	17914.9	18369.0
A0A3B6A1F1	625	67.3	6.86	17962.2	18868.2	18280.2	18243.8	17675.0	17695.8	18295.8	18211.3	17504.0
A0A3B6HYS0	333	36.9	5.31	20257.2	19427.4	19231.7	18283.7	19895.6	20804.2	20022.7	19704.4	19070.2
A0A1D5WW05	513	55.5	7.28	11606.1	11586.9	11336.3	11435.4	11738.9	11874.5	11669.7	11673.0	11465.2
A0A3B6KJX5	781	88.3	4.98	6171.1	6530.5	6510.6	6744.1	6507.8	6535.2	6574.2	6380.5	6194.5
A0A3B6Q8W4	598	63.6	5.78	5107.9	5342.7	5255.9	5421.2	5196.7	5080.2	5408.6	5404.9	5463.0
A0A3B6PQN9	923	100.9	9.10	6842.5	6785.4	6812.6	7006.1	6850.6	6570.7	6816.1	6609.2	6513.8
A0A3B6PSZ6	460	47.9	8.10	10516.2	10467.0	10642.9	9974.0	10552.3	10611.7	10378.3	10512.4	10377.0
A0A3B6MXU1	1343	143.8	6.19	1525.6	1534.6	1484.9	1630.0	1601.1	1593.4	1395.2	1491.0	1569.8
A0A3B6C4X7	537	58.7	8.24	817.5	829.5	857.6	828.0	876.9	857.4	1089.3	888.7	863.9
A0A3B5ZNJ3	1074	117.4	5.76	11992.3	11668.5	11594.5	11062.7	11241.3	11471.6	11232.9	11206.6	11298.1
A0A3B6PNX4	446	48.7	5.53	8827.8	9086.6	8861.7	8906.6	8878.8	9080.9	8926.3	9013.2	9196.6
A0A1D5UU04	341	35.4	6.89	2406.9	2455.3	2422.7	2355.3	2234.7	2244.0	2391.0	2355.0	2529.3
A0A3B6GNX8	793	89.8	6.92	9189.3	9364.1	9163.1	9579.0	9520.1	9524.8	9522.5	9742.1	9620.3
A0A3B6RIG2	741	82.0	7.12	2012.5	1983.3	2020.7	2012.8	1967.1	1921.3	1950.4	1953.2	1985.0
A0A3B6D889	1095	123.0	6.40	262.0	263.1	257.4	271.1	259.9	256.1	257.4	241.2	257.3
A0A3B6DBW8	529	58.5	8.38	12129.7	11812.6	11420.1	11186.8	12012.4	11972.0	11306.5	11660.0	11369.1
A0A3B6AT05	539	59.9	8.44	2313.0	2316.0	2433.7	2335.2	2382.7	2333.8	2328.0	2280.5	2248.5
A0A3B6PIU6	726	78.6	9.16	4523.4	4036.9	4216.2	3685.6	4145.7	4065.8	4160.3	4058.7	4108.0
A0A3B6JN37	482	52.9	7.81	12546.9	12617.9	12467.8	12836.9	12823.3	13333.6	12040.3	12895.4	12919.5
A0A3B6SG73	337	35.6	5.21	14119.8	14711.7	14383.7	14363.4	14664.0	15143.0	15915.2	15619.6	14619.6
A0A3B5Y6K5	1069	120.0	6.86	9588.3	9245.5	9319.1	9282.1	9699.0	9530.4	9241.0	9280.7	9241.0
A0A3B6SCE8	762	79.4	5.31	202.2	238.5	239.4	269.0	208.2	217.5	231.6	187.9	181.6
A0A3B6QB45	530	59.3	4.97	8138.5	8194.8	8334.4	8267.0	8200.2	8256.4	8222.9	8209.8	8304.4
A0A3B6RQ09	492	56.5	7.14	13561.7	13732.3	13502.9	12912.4	13277.6	13437.5	13250.7	13782.8	13512.6
A0A3B6QAJ9	238	27.1	8.12	2093.7	2111.2	2056.6	1959.9	2030.5	2065.3	2076.1	2097.1	1968.5
A0A1D6SCP9	815	92.6	6.32	4327.6	4350.1	4483.9	6230.7	5839.9	6202.4	5233.6	5194.9	5104.4
A0A3B6B0K1	544	59.0	7.43	9197.3	9331.6	9037.0	8985.2	8919.3	9345.4	9391.8	9422.2	9133.9
A0A3B6MYA0	609	68.5	5.82	14606.3	14637.3	15143.6	14893.1	14844.5	14567.4	15369.6	14976.5	15010.5
A0A3B6TF56	761	79.3	5.31	17567.4	17734.5	17782.1	17423.2	17376.6	17810.6	17285.6	17238.6	16255.3
A0A3B6FH82	554	58.5	8.34	993.8	1052.2	1011.8	981.6	987.7	933.4	997.6	1021.1	1039.3
A0A3B6LDJ7	257	26.9	6.73	9081.5	9400.2	9007.9	9766.4	8455.2	8720.1	8573.2	9263.0	9763.8
A0A3B6THT6	658	71.5	4.96	1234.3	1326.7	1279.4	1353.4	1321.7	1369.4	1383.7	1446.2	1523.4
A0A0C4BK41	426	47.6	6.01	21739.4	21427.5	21530.5	21619.0	21516.0	21031.9	21418.8	21078.0	20935.3
A0A3B5YWS7	1609	181.1	5.77	171.6	110.5	118.0	112.1	112.5	110.2	119.6	122.8	121.5
A0A3B5ZS73	663	73.7	7.36	10021.0	10016.6	9948.5	9623.9	9936.5	10117.4	10295.9	9999.7	9389.9
A0A3B5Z3R5	549	61.0	8.72	10695.9	10880.5	10716.0	10247.6	10966.4	10800.4	11094.7	11084.3	10165.2
A0A3B5ZQY1	534	58.6	5.25	8275.3	8525.9	8373.6	8700.8	8534.2	8319.1	8377.1	8694.4	8587.1
L0GED8	261	29.2	4.88	9622.8	10131.7	9574.0	9453.2	9192.5	9955.6	10489.0	10156.9	9864.7
A0A3B6T820	815	92.6	6.27	487.2	472.1	479.0	670.6	632.4	663.2	559.0	565.6	596.9
A0A3B6AR02	408	44.3	6.95	19518.0	20024.6	19637.5	19647.3	18821.5	19266.8	19849.3	19814.5	20525.1
A0A3B6RE94	745	77.7	5.24	316.0	331.8	330.4	324.5	289.5	292.2	297.1	271.8	264.9
A0A1D5V2G6	304	32.9	4.96	10720.4	11261.3	11101.0	11475.0	11011.3	11307.4	11584.4	11489.0	11251.3
A0A3B6PJL2	526	55.7	7.66	9936.2	10121.3	10136.8	10231.1	9799.4	9993.0	9907.3	10107.8	10260.6
A0A3B6TT46	336	35.5	5.21	405.1	439.6	442.2	468.5	415.7	437.2	458.4	463.9	476.8
A0A3B6HTK9	896	99.6	5.20	6739.1	6669.9	6629.7	6523.5	6828.5	6669.7	6833.6	6807.6	6485.0
A0A3B6AUM2	1095	123.1	6.49	1254.2	1178.5	1274.7	1287.7	1236.0	1126.2	1218.3	1180.8	1195.6
A0A3B6QNV0	496	53.0	6.47	680.6	746.4	738.7	747.4	720.6	733.4	767.5	678.1	778.0
A0A3B6C4U9	623	69.2	6.23	9626.5	9740.3	9694.6	9754.8	9584.3	9944.7	9682.6	10103.9	9905.7
A0A3B6IVF7	798	89.4	6.68	9575.6	9387.0	9668.8	9669.6	9598.6	9483.5	9463.8	9465.1	9208.6
A0A3B6LUB2	373	40.9	8.41	573.8	652.6	707.0	631.4	566.8	745.6	641.4	572.1	586.3
A0A3B6CEH1	423	46.1	6.27	309.4	296.0	292.2	275.6	280.7	265.7	285.5	253.0	296.4
A0A3B6NLE4	238	27.0	8.13	6136.7	6069.3	6130.8	5913.9	6096.6	6172.0	5914.3	5767.8	6109.6
A0A3B6MS57	356	37.0	6.11	10615.9	10261.4	10363.0	9858.8	10016.9	10391.6	9702.7	10144.0	10234.4
A0A3B6MLY2	795	88.9	6.76	1370.4	1313.5	1325.8	1359.3	1364.3	1337.0	1260.4	1339.6	1288.4
A0A3B6SN06	891	101.1	5.97	525.4	503.6	536.1	459.2	494.0	470.9	500.8	499.7	496.0
A0A096UL77	263	29.9	4.74	5606.6	6065.6	5903.8	6361.0	5718.7	5638.8	5898.6	5812.3	5954.0
A0A3B5XWJ2	662	73.6	7.37	211.0	209.7	204.2	219.0	234.2	264.6	228.5	223.9	214.4
A0A077RW30	392	41.1	6.40	11903.8	11756.1	11914.1	11464.7	11632.4	11657.5	11702.3	11621.7	11413.2
A0A3B6KHN0	987	110.1	6.40	12557.6	12512.7	12740.4	11871.6	12072.0	11680.1	12061.9	12089.8	12415.6
A0A3B6U183	492	56.5	7.05	1275.6	1423.5	1294.1	1188.1	1310.0	1398.5	1433.0	1415.8	1358.7
A0A3B6KS64	642	71.3	5.91	602.1	608.4	641.8	675.6	586.7	624.3	667.3	597.1	630.6
A0A3B6MIF0	1622	178.8	6.33	8453.9	8358.1	8459.6	8636.2	8720.6	8471.8	8462.8	8553.6	8687.6
A0A3B6BZD8	254	27.4	5.35	211.0	186.8	183.4	207.7	193.3	194.1	192.1	206.4	197.5
A0A3B5ZZW5	636	70.1	8.13	775.7	790.5	842.5	795.2	799.4	745.9	738.4	759.6	872.8
A0A3B6RA69	657	71.4	4.96	77.8	86.8	91.2	88.2	86.5	81.9	90.5	96.6	91.6
A0A3B6NMI6	726	78.6	9.26	1476.5	1598.3	1460.8	1456.2	1526.2	1533.9	1518.2	1520.0	1575.4
A0A3B6QDR2	535	60.1	4.81	719.7	702.7	702.0	762.9	728.7	697.4	669.7	696.4	721.1
A0A3B6KIN5	509	54.3	6.25	11464.8	11213.8	11240.9	10618.0	11027.4	11165.2	11246.4	11647.0	14012.4
A0A3B6HT09	482	52.7	7.50	600.0	621.8	612.1	685.5	638.9	665.0	612.9	621.4	637.0
A0A3B6UB30	1009	109.9	6.49	1403.9	1296.9	1467.2	1443.0	1502.8	1417.3	1414.1	1414.9	1483.6
A0A3B6GTM3	1395	149.1	7.17	7878.5	7836.6	7788.2	7798.1	7788.7	7684.2	7613.1	7810.7	7719.8
A0A3B6PQA3	784	81.0	7.65	8213.6	8553.6	7820.7	9476.9	8806.2	9271.4	8362.2	9089.3	9184.9
A0A3B6NLQ9	535	60.0	4.81	19665.0	19820.2	19772.7	20065.6	19099.8	19327.8	19489.8	19753.5	19072.3
A0A3B6KQP6	1346	143.8	6.39	263.4	249.2	262.3	300.4	261.7	212.4	238.1	241.5	257.7
A0A3B5Y5A8	501	56.4	5.31	220.4	274.3	218.7	226.8	210.2	219.3	259.3	256.1	232.5
A0A3B6N2H4	442	50.3	7.85	13473.9	13895.6	13603.1	13841.1	13720.9	13988.2	14163.1	13991.5	13553.8
A0A3B6PEW8	532	57.2	7.99	785.7	829.5	800.5	810.8	761.7	799.6	803.9	804.3	856.7
A0A3B6N0D0	376	41.1	8.54	21913.5	23592.9	22134.3	22338.7	21028.1	20957.5	21718.8	21248.2	25184.2
A0A3B5YZ06	394	43.4	7.71	54.6	78.0	85.6	52.0	78.6	97.0	83.0	81.1	65.6
A0A3B5ZS37	1421	155.5	5.39	10165.0	10225.7	10357.3	10336.2	10091.6	10262.0	10358.7	10220.7	10096.7
A0A3B6GPC9	556	58.7	8.34	14743.0	15016.4	14923.9	14747.2	14553.9	14466.3	14566.4	14807.2	14972.5
A0A3B6DNN1	341	35.4	7.62	1182.3	1162.3	1171.7	1148.1	1154.7	1123.7	1105.6	1080.1	1123.2
A0A3B5XYR3	617	68.0	7.09	8662.5	8611.2	8536.3	8239.2	8564.3	8671.8	8587.0	8635.7	8548.5
A0A3B6KNA8	1357	144.7	6.16	277.3	257.3	257.2	284.7	297.1	253.4	259.3	264.2	263.0
A0A3B6EMP3	428	50.3	7.28	10145.9	10880.2	10135.7	10196.4	10194.0	10711.5	10028.5	10465.1	10313.7
A0A3B6J0S7	1004	109.5	6.46	365.3	362.1	402.9	360.4	334.1	369.3	371.8	332.0	397.2
A0A3B5Z1L6	636	70.0	8.12	14133.2	14056.0	13883.3	13525.8	13381.5	13460.9	13266.7	13358.6	13353.6
A0A3B5Y4Y0	551	61.1	7.14	1552.2	1584.3	1600.5	1580.2	1570.1	1626.6	1544.8	1602.5	1538.8
A0A3B6JI70	655	71.8	5.36	642.9	679.8	575.1	543.2	643.2	688.4	678.3	707.0	637.6
Q45NB2	427	46.7	6.09	4893.1	4928.3	4850.1	4632.3	4649.6	4569.3	4813.6	4741.9	4836.1
A0A3B6MRF8	887	99.5	5.45	1220.0	1122.5	1139.5	1077.8	1161.6	1163.2	1081.3	1118.5	1094.9
A0A3B5ZT18	1027	112.6	5.71	8945.3	8646.0	8915.7	8479.4	8966.1	8785.9	8670.8	8664.9	8676.8
A0A3B6KUR1	501	57.0	9.19	124.9	117.4	125.0	110.8	110.9	117.2	111.4	131.1	125.5
A0A3B6NWP3	465	48.5	8.25	1151.4	1136.6	1133.1	1021.7	1129.1	1160.5	1165.0	1142.0	1100.5
A0A1D5UPW5	471	51.4	7.24	11875.7	12186.3	12260.8	12374.3	11686.5	12119.7	12177.3	12257.1	12105.1
A0A3B6PQS2	232	25.6	9.45	3913.6	3942.8	3911.5	3838.4	3881.5	3855.5	3845.2	3866.7	3856.3
A0A3B6C3H5	922	105.7	6.76	790.0	693.9	816.0	730.9	823.1	887.5	786.6	750.9	690.1
A0A3B6JJ04	450	49.7	6.21	1877.0	1849.0	1873.3	1758.3	1812.8	1835.4	1894.4	1878.1	1853.3
A0A3B6SU33	1172	132.6	6.65	15333.5	14992.3	15172.3	14992.2	15198.9	14956.3	15131.4	14855.1	14627.3
A0A3B6TNH8	994	110.2	5.36	7819.9	7767.5	8048.9	7961.6	7980.5	7974.6	7945.1	7926.9	7846.3
A0A3B5YSU3	498	56.1	6.20	9568.2	9514.0	9778.4	9066.9	9360.8	9225.0	9172.7	9507.1	9438.8
A0A3B6PGD2	530	59.4	4.79	1245.3	1245.6	1228.1	1215.6	1210.9	1129.9	1200.7	1200.0	1145.8
A0A3B6IPL6	1154	127.0	5.81	7934.1	7748.4	7822.2	7792.4	8125.0	7884.5	7993.9	7897.2	7779.2
A0A3B6I3P5	658	71.4	4.96	10434.2	10664.2	10169.6	11139.7	11308.7	11331.6	11055.5	11553.3	11852.3
A0A1D5UIJ5	506	54.6	6.07	799.0	910.8	873.7	844.5	835.9	819.8	830.6	853.7	811.1
A0A3B6B5F5	1630	182.8	6.84	11666.3	11694.8	11636.3	11435.0	11588.6	11451.7	11481.9	11847.0	11724.7
A0A3B6JI85	624	69.2	5.63	10450.9	10325.2	9827.4	10384.6	9841.4	10128.6	10533.2	10332.8	10164.5
A0A3B6RJH1	662	71.4	6.95	6202.1	6342.2	6345.4	6146.7	6292.1	6273.3	6383.9	6253.0	6373.0
A0A3B6RKF9	720	78.9	5.44	9494.0	9292.2	9403.6	8993.0	9297.5	9381.6	9397.7	9430.9	9198.2
A0A3B6D7R2	922	105.4	6.68	12404.6	12024.4	12524.8	11682.7	12133.0	11861.4	11656.6	11803.2	11721.7
A0A3B6JRS1	581	64.5	8.68	13761.7	13668.7	13020.1	13734.7	13041.4	13462.9	13120.3	13139.4	13152.8
A0A3B6KFM7	627	67.3	6.73	437.5	443.8	398.8	355.6	392.1	381.7	421.6	416.2	389.5
A0A3B6IX91	581	64.5	8.44	1947.9	1893.0	1774.2	1830.9	1823.8	1992.7	1951.4	1979.9	1864.8
A0A3B6LKL8	356	37.0	6.28	1397.8	1381.0	1418.1	1331.6	1387.7	1354.5	1364.0	1358.6	1447.1
A0A3B6MWL5	681	73.7	8.35	5466.2	5321.7	5445.1	5712.8	5641.6	5900.4	5900.2	6088.6	6152.3
A0A3B6ASD2	922	105.4	6.61	1667.6	1694.6	1705.6	1684.7	1652.0	1611.6	1564.4	1651.7	1606.5
A0A3B6LKM3	509	54.3	6.44	964.1	874.5	913.7	870.8	928.9	871.0	890.1	837.8	875.4
A0A3B6NPM1	529	58.0	8.29	10985.2	11124.4	11153.2	11273.0	11200.7	11586.8	11095.3	11166.9	11511.7
A0A3B6NTU2	1246	135.6	5.83	962.9	889.8	853.1	899.2	821.2	823.8	887.9	831.7	885.3
A0A3B6FYE0	316	34.4	7.55	13091.6	13759.1	12721.6	11605.9	12381.2	12249.3	11824.9	12455.6	12701.0
A0A3B6QJ90	881	97.0	5.78	1375.7	1322.6	1364.5	1372.1	1378.0	1333.1	1352.0	1352.8	1369.1
A0A3B5ZNM2	1109	122.4	5.53	10722.0	10770.4	10698.4	10270.9	10542.7	10552.7	10720.6	10662.3	10371.3
A0A3B6HRZ7	666	73.6	5.57	618.6	621.8	577.0	633.6	614.7	630.0	647.6	639.4	599.6
A0A3B6QJV8	446	48.7	5.44	81.6	72.8	83.8	85.4	89.2	67.1	84.5	69.8	80.6
A0A3B5YQD7	1074	117.2	5.69	1098.4	1145.2	1104.6	1008.3	1046.8	1050.8	1048.8	1054.0	1081.6
A0A3B6EFG4	522	61.0	6.67	255.8	258.9	247.8	280.3	260.1	236.5	243.2	276.0	267.5
A0A3B6FG17	693	75.1	9.04	130.4	100.9	119.9	108.5	142.7	127.5	119.1	103.3	116.4
A0A3B5Z5I4	1068	120.0	6.76	61.1	64.2	54.4	53.4	65.0	50.3	53.5	49.1	57.2
A0A3B6CD73	558	61.7	4.98	15370.8	15795.0	15331.8	16438.6	15860.9	16492.4	16069.7	16233.1	16235.3
A0A3B6PNP6	886	97.5	5.67	12515.0	12674.0	12590.1	12848.5	12852.4	12884.3	12748.6	12661.9	12699.2
A0A3B6A410	380	42.8	5.80	831.3	912.7	896.9	952.7	868.2	867.0	893.0	956.1	931.5
Q6RUJ2	354	38.7	5.58	261.1	280.8	242.6	251.4	276.0	246.7	240.6	257.8	301.7
A0A3B6HPD4	354	38.7	5.72	6817.1	7203.7	6750.4	6612.9	6857.6	6665.2	6908.0	7099.0	7414.9
A0A3B6LHD6	795	88.8	6.86	715.8	736.0	735.8	806.0	748.4	774.8	771.6	773.9	771.1
A0A3B6KEJ6	911	100.8	5.90	2452.0	2460.8	2405.9	2463.7	2460.4	2483.5	2277.1	2391.1	2364.4
A0A3B5XZJ7	1027	112.4	5.74	449.3	464.2	450.7	402.9	472.3	451.3	447.6	437.4	456.3
A0A3B6LJ99	627	67.2	6.73	8596.9	8949.5	8608.8	7989.1	8534.7	8668.5	8813.0	8896.9	8222.4
A0A3B5XVA9	497	56.1	6.20	1157.2	1212.3	1192.0	1045.2	1073.6	1124.3	1057.4	1122.4	1140.3
D8L9B3	367	40.2	6.57	15619.7	16141.7	16038.9	15392.7	15105.8	15448.5	15686.4	15722.3	15326.5
A0A3B6CD11	1629	182.7	7.02	984.4	890.0	981.8	952.0	946.7	919.3	950.9	976.5	961.6
A0A3B6MP55	912	101.2	5.59	7978.6	8071.9	7896.9	8263.3	7787.5	8191.0	7598.2	8153.1	8433.3
A0A3B6NSR2	886	97.6	5.67	599.2	575.8	590.7	632.6	593.6	574.6	600.4	536.4	588.4
A0A3B6SNB4	994	110.1	5.36	216.4	179.2	205.2	190.3	200.0	198.8	209.0	203.9	199.9
A0A3B5XXL3	841	93.2	6.25	10980.4	10929.2	11142.2	11138.7	10891.1	10725.1	10594.2	10985.5	10933.3
A0A3B6GRT6	1130	124.9	7.25	9696.6	9765.0	9525.2	9832.5	9247.7	9559.0	9246.9	9315.4	9665.0
A0A3B6HZ62	1153	126.9	5.96	143.7	134.2	134.8	137.4	127.6	120.9	139.3	131.1	145.2
A0A3B6FQP1	908	103.4	6.47	1575.6	1624.1	1585.8	1557.2	1566.3	1571.1	1561.3	1562.2	1566.6
A0A3B6DMR3	776	82.2	6.30	9392.6	9319.5	8672.3	9404.2	8645.6	9302.3	9045.0	9265.9	9119.8
A0A3B6AWB6	623	69.3	5.87	472.3	476.8	465.5	498.1	455.5	484.4	481.9	446.7	500.9
A0A3B6IXN0	487	52.1	6.84	7930.6	8433.2	8459.1	8160.2	8220.2	8136.2	8315.1	8233.4	8118.8
A0A3B6MNI4	1127	132.0	6.01	6482.7	6374.3	6562.8	6616.2	6506.3	6376.3	6514.4	6388.1	6835.2
A0A3B6PN46	1356	146.9	5.95	12395.5	12184.8	12536.7	12320.4	12208.3	12462.0	11936.8	11954.9	11745.0
A0A3B6MKS4	1219	134.1	6.15	1376.7	1416.8	1350.3	1384.1	1360.1	1376.8	1362.1	1375.1	1367.7
A0A3B6AQN0	369	40.8	6.47	12039.4	11185.5	11802.5	11624.8	12722.9	12983.2	11464.9	11519.6	11742.1
A0A1D6CXJ5	534	57.4	6.99	7730.5	7588.8	7792.0	7518.0	7927.0	7901.2	7927.9	7829.3	7620.1
A0A3B6C0G0	440	48.3	9.00	512.0	460.3	489.9	419.8	448.9	472.1	456.6	497.1	448.2
A0A3B5ZVJ1	444	48.2	8.87	13217.4	12612.3	12724.6	12802.2	13564.3	13629.1	13667.3	13522.4	12776.8
A0A3B6RNW8	1171	132.5	6.35	266.9	277.5	255.3	285.1	256.5	252.8	243.6	270.5	264.5
A0A3B6CBS4	665	72.5	8.81	10687.4	10848.6	10977.5	11042.6	11012.4	10926.3	11258.8	11078.0	10677.9
A0A3B6HQN3	516	57.3	6.48	7516.9	7649.0	7598.9	7405.1	7425.3	7442.3	7502.2	7415.6	7458.4
W5F8V5	441	50.7	5.69	10281.1	10476.5	10372.9	10449.6	10601.8	10591.5	10875.0	10725.1	10260.0
A0A3B6LJS2	620	69.9	9.01	504.6	493.3	482.5	484.1	509.9	475.4	491.3	473.6	473.1
A0A3B6QBJ3	542	58.3	8.40	10675.1	10931.4	10704.8	10591.8	10351.1	10518.9	10490.3	10693.1	10878.1
A0A3B6LF34	235	24.7	6.68	2125.9	2116.1	2013.5	2182.3	1948.5	1930.6	1793.9	2087.5	2162.0
A0A3B6KP24	307	35.1	9.29	15046.3	15408.5	15482.2	15783.2	15009.9	14927.1	15447.0	15358.1	15146.5
A0A3B6MQZ0	638	71.8	8.88	15278.7	14799.3	15528.6	15191.6	15439.6	14855.4	14827.8	14579.8	14391.6
A0A3B6JI13	898	99.1	5.12	10920.2	11163.3	10901.2	10767.7	11043.2	10910.4	10953.0	10865.4	10838.3
A0A3B6KMD4	371	42.0	5.95	13702.8	14202.6	14177.2	14194.1	13936.9	14112.7	14160.4	14198.2	14188.6
A0A3B6GLQ5	724	79.1	8.43	9059.5	9259.3	9183.4	9037.5	9096.3	9138.1	9106.8	9139.1	9139.0
W5HZE9	423	47.1	8.97	11192.9	11479.0	11325.5	11330.5	10951.9	10939.5	11239.1	11024.2	10928.1
A0A3B6IVU9	482	52.8	7.81	315.4	340.8	296.3	334.9	322.1	364.0	320.3	341.9	317.9
W5E2W7	308	33.2	5.02	2143.6	2308.7	2306.7	2398.6	2118.0	2285.8	2241.8	2343.6	2237.3
A0A077RYD6	522	60.9	6.67	8638.9	8963.3	8911.5	8736.0	8671.5	8837.2	9148.2	9130.0	8649.1
A0A0C4BKA8	418	46.7	8.98	276.1	272.9	296.4	332.3	296.3	284.8	292.1	281.4	274.0
A0A3B6H2R9	323	34.7	5.82	16599.0	16576.2	17148.2	16924.7	16579.8	16320.7	17165.9	16373.0	16652.4
A0A3B6SKK1	718	78.8	5.36	102.0	103.1	116.7	91.4	115.5	130.2	121.6	111.1	121.7
A0A3B6TTS1	299	33.5	5.63	17966.6	18387.8	17728.6	18078.2	17116.8	17161.7	17263.8	17600.2	18223.8
A0A3B6PI06	533	59.6	4.93	1593.9	1570.0	1593.5	1608.3	1599.6	1655.5	1646.3	1645.6	1571.2
A0A3B6IS77	682	76.7	6.95	11943.9	11975.8	11789.6	11971.4	12140.3	12499.9	12217.6	12022.2	11501.8
A0A3B6D4N0	1219	134.1	6.07	9895.6	10030.2	9744.7	9791.8	9745.2	9723.0	9673.9	9798.4	9495.9
W5BMW7	226	24.5	4.67	1389.6	1442.8	1476.5	1427.7	1267.0	1407.3	1412.8	1294.0	1348.5
A0A3B6AUH5	226	24.5	4.63	13032.9	13919.3	13538.8	13090.0	12935.9	13333.5	14016.2	13991.8	13638.4
A0A3B6TLG9	558	61.0	6.18	437.9	432.9	448.7	417.8	438.1	443.4	465.5	452.7	461.8
A0A3B6KJC0	356	36.9	5.95	657.0	685.7	657.6	658.9	624.1	673.4	638.3	647.0	658.6
A0A3B6EDY7	797	90.0	6.90	1542.2	1511.3	1543.8	1438.2	1576.5	1570.6	1573.7	1582.6	1557.1
A0A3B6GPB8	981	107.9	5.31	7104.6	7086.7	6988.4	6836.1	7077.1	7265.1	7215.6	7218.2	6970.6
A0A3B6B0T0	568	59.6	8.59	9321.5	8596.2	8872.7	8726.2	9112.2	8996.3	8612.5	8541.5	8807.2
A0A3B6B2F0	276	29.0	8.84	13026.6	12208.4	12019.4	12734.1	11562.9	12729.5	13550.3	13224.3	13014.4
A0A3B5Y2C2	475	52.1	7.24	1123.1	1163.1	1043.3	1035.4	1071.8	1087.6	1167.8	1138.4	1074.8
A0A3B6IQU2	810	86.8	7.71	8822.8	9024.6	9102.5	8961.6	8938.0	8798.6	8936.4	8893.6	8857.4
A0A3B6NN06	1282	142.0	6.27	11338.2	11153.2	11100.1	11366.6	11177.5	11013.9	11152.6	11153.1	11364.3
A0A3B6SJA4	261	28.8	4.89	6506.7	6668.5	6459.0	6262.7	6348.7	6343.8	6395.3	6335.9	6444.1
A0A3B6H5R7	331	34.8	6.80	6370.4	6519.3	6038.6	6303.0	5691.4	5942.5	5946.9	6361.5	6644.0
A0A3B5ZY57	459	48.8	7.96	7238.1	7683.5	7195.7	7146.3	7331.3	7466.4	7394.3	7623.3	7293.4
A0A3B5Z432	560	61.8	8.81	8325.1	8266.1	8383.0	8087.7	8363.8	8226.8	8654.2	8443.2	7827.0
A0A3B6C250	1095	123.0	6.49	409.3	370.5	416.1	497.9	488.3	452.8	405.6	464.2	464.2
A0A3B6EEU3	724	78.9	8.50	640.7	614.1	639.2	645.5	623.4	644.5	633.0	635.8	645.3
A0A3B6SD61	663	71.7	6.37	635.9	645.2	638.8	628.5	614.7	636.4	635.9	638.0	643.9
A0A1D6BYQ7	426	47.6	6.29	1383.9	1460.8	1372.0	1440.9	1367.7	1349.2	1358.6	1368.8	1348.2
A0A3B6THT0	1632	177.1	8.34	538.3	467.4	517.8	484.4	550.3	501.3	474.0	488.6	493.1
A0A3B6I3A7	1634	177.3	8.35	8049.5	7720.1	8062.5	7941.0	8182.1	8149.1	7966.0	7909.3	7836.1
A0A3B6JIZ3	461	50.0	7.96	177.5	162.0	165.8	176.1	187.3	191.6	211.4	186.4	175.2
A0A3B6QLZ6	375	39.4	9.28	17673.4	18752.7	17800.4	18222.4	17587.8	18067.6	18217.7	18424.5	17762.8
A0A3B6EN53	501	53.4	9.80	8168.1	7794.6	7600.8	7268.2	7123.6	7578.7	7651.9	8030.2	7821.2
A0A3B6DAM6	442	48.5	9.00	3253.9	3170.1	3233.6	3240.7	3255.1	3218.8	3196.1	3265.3	3172.3
A0A3B6B982	341	35.5	7.90	558.5	544.5	503.0	489.2	468.0	457.0	517.7	503.6	547.0
A0A3B6ARM3	355	39.8	6.99	506.8	491.6	553.1	506.5	537.3	520.1	565.5	565.9	522.8
A0A3B6LQ83	371	42.0	5.95	1954.3	1742.3	1768.6	1542.3	1908.7	1895.4	1899.3	1778.2	1726.8
A0A3B5Y8R3	379	42.7	5.80	13260.7	13802.6	13131.9	13473.3	13058.6	13175.4	12937.8	13408.9	13509.4
A0A3B6ENQ4	323	34.6	5.82	1632.1	1670.4	1720.0	1674.8	1655.1	1551.9	1734.6	1668.8	1715.8
W5DVU0	1135	125.1	7.14	11341.4	11485.1	11239.8	11288.3	11263.1	11228.1	11478.4	11342.6	11592.6
A0A077RY89	1360	145.2	7.28	205.7	188.5	202.9	219.0	224.8	193.8	195.5	201.0	212.7
A0A3B6APC9	1036	112.4	7.34	55.5	60.7	55.4	65.4	50.9	41.8	46.7	51.6	57.9
A0A3B6HR42	464	50.3	8.12	8521.6	8530.9	8677.5	8373.6	8427.6	8435.9	8678.9	8558.3	8478.0
A0A3B6QEK4	726	78.7	9.16	1008.1	1167.6	1054.2	1032.4	1022.9	1091.6	1062.1	1093.8	1079.9
A0A3B6TRP9	261	28.8	4.84	621.6	614.6	606.4	619.1	640.3	585.7	625.7	629.0	639.2
A0A3B6LY95	443	50.4	7.85	238.0	250.5	263.4	251.1	261.8	259.1	256.0	259.0	238.9
A0A1D5YQ12	256	28.0	5.99	8209.1	8192.9	8366.5	7703.4	8005.3	7861.7	7717.7	7749.2	7930.6
A0A3B6EDU5	981	108.1	5.35	639.4	668.6	621.3	628.8	641.9	698.3	699.9	717.6	689.6
A0A3B6PQ00	377	39.4	9.22	1621.2	1617.1	1583.3	1662.7	1599.3	1580.8	1608.3	1686.8	1613.7
A0A080YUG4	1002	112.2	7.83	10020.8	10056.6	9907.9	10144.4	9802.9	9798.1	9871.4	9866.5	9800.5
A0A3B5ZQ29	566	63.2	6.33	14156.6	14217.6	14274.6	14306.7	14495.8	14621.6	14116.3	14371.3	14109.1
A0A3B6EMQ5	376	41.6	5.39	6904.2	6703.8	6550.4	6498.2	6764.9	6435.3	6353.9	6316.9	6238.8
A0A3B6QKD8	1321	143.7	5.95	223.7	227.5	234.5	224.2	241.8	235.6	229.5	215.7	219.7
A0A3B6TK00	1228	140.2	7.71	248.7	257.6	252.1	243.2	267.8	242.9	266.3	259.0	274.8
A0A1D5UZ29	1052	113.9	7.34	8911.8	8868.3	8986.4	8590.8	8966.2	8768.6	9023.4	8961.4	8752.2
A0A3B5ZQH0	589	62.1	6.99	12268.9	11701.6	12123.6	11574.6	11663.7	11228.4	12011.8	11327.7	11211.3
A0A3B5ZW55	872	99.0	5.94	9087.5	9061.9	9437.3	9202.6	9383.6	9046.3	9619.6	9266.9	8845.9
A0A3B6B3Z1	1040	112.2	5.20	10677.0	10594.0	10704.8	10718.7	10800.5	10921.1	10509.3	10657.3	10666.4
A0A3B6EAK2	708	81.0	7.09	762.0	753.0	781.3	790.4	758.3	762.0	814.4	828.4	875.2
A0A3B6PJW8	747	80.5	6.04	15765.4	15974.3	15200.8	15671.5	15188.7	15812.3	15453.3	15541.0	15570.6
W5AFW9	376	41.5	5.48	4065.3	4118.8	3984.0	4133.4	4169.5	4006.1	3914.0	4004.7	4039.9
D8L9Q2	331	35.0	6.35	17541.1	17387.7	16518.2	16846.2	16105.2	16624.4	15913.6	16957.0	17186.6
A0A3B6AZ05	167	19.5	6.14	19921.1	20741.0	20358.3	20418.2	19204.3	19155.2	19423.6	19716.6	19931.1
A0A3B6EBM8	505	53.4	6.81	1312.1	1290.0	1319.2	1301.4	1299.8	1255.1	1252.5	1314.8	1340.0
A0A3B6KB83	1622	178.8	6.25	379.1	418.8	401.8	437.5	411.9	400.1	425.7	382.2	419.2
A0A3B6RJM2	1228	140.2	7.37	9299.8	9203.4	9183.1	9370.1	9322.4	9130.7	8972.1	9197.6	9141.2
A0A3B6EDV0	648	70.9	7.08	8261.5	8317.1	8456.9	8178.2	8306.4	8016.5	8428.6	8383.0	8173.6
A0A3B6A2M5	379	42.8	5.80	183.6	198.0	182.0	224.4	174.9	197.9	170.7	154.5	208.8
A0A3B6LKC3	257	28.1	5.99	415.7	415.2	405.9	396.9	399.9	402.5	400.2	374.7	387.2
W5D5N4	356	38.6	6.09	804.2	788.6	820.0	949.0	912.6	936.0	1006.7	910.0	989.9
A0A3B6QJE5	848	93.8	6.89	7977.1	7990.2	7766.3	7210.5	7451.2	7323.5	7336.9	7461.0	7284.8
A0A3B6SIY0	682	75.6	8.06	7619.3	7967.5	7537.7	7601.1	7837.1	8080.6	8031.1	8285.7	7805.9
A0A3B6HQ83	250	27.5	6.24	27133.2	28215.4	27506.0	26947.6	26200.8	26625.0	27381.1	27494.4	27769.7
A0A3B6RHJ0	558	60.9	6.33	15478.5	15042.2	15569.2	15399.3	15294.1	15270.7	15455.3	15031.9	15080.3
A0A3B6GPF7	490	54.1	5.67	7649.0	7933.6	7410.5	7643.2	7319.7	7813.4	7126.6	7646.8	7566.8
A0A3B6KP61	636	67.1	7.83	8019.2	7863.3	7883.9	7777.8	7943.6	7844.7	8115.0	8160.2	7768.3
A4K4Z0	449	49.9	5.20	1566.2	1522.6	1421.4	1423.5	1533.9	1494.4	1405.6	1438.7	1376.6
A0A3B5Y1Z9	610	66.2	4.59	8824.7	8704.2	8684.5	8855.6	8855.8	8752.9	8901.8	8949.7	9063.9
A0A3B6GQ83	708	81.0	7.09	12779.9	12601.8	12710.7	12626.2	12815.2	12854.3	13147.3	12726.0	12438.9
A0A3B5YZE1	459	48.7	7.66	2874.7	2648.1	2691.1	2812.5	2845.2	2719.4	2657.7	2729.3	2699.4
A0A3B6ES95	331	34.7	6.35	2279.7	2250.9	2031.4	1786.0	2142.1	2247.0	2090.8	2215.1	2144.6
A0A3B6GX03	518	58.3	6.19	10252.9	10203.8	10235.2	9739.0	10400.0	10224.7	9907.1	10257.3	9928.8
A0A3B6RQP5	318	34.1	7.05	3871.0	3980.1	3739.3	3341.2	3796.9	3949.0	3891.9	4007.8	3856.2
A0A3B5YY59	870	95.9	4.68	6674.1	6637.8	6815.3	6800.3	6895.6	6672.9	6786.0	6833.3	6802.9
Q5I7K5	110	11.2	4.59	7944.8	7909.8	7838.3	6936.3	7911.1	8240.1	8707.0	8552.9	7606.6
A0A3B5XWA7	566	63.2	6.11	939.4	905.1	909.1	923.0	921.8	908.0	850.8	883.2	845.3
A0A3B6MPZ1	476	50.4	5.80	8826.0	8953.9	8819.7	8708.5	8507.7	8441.3	8581.3	8681.5	8680.3
A0A3B6B722	814	86.1	6.35	1083.8	1121.7	1096.4	1121.7	1122.4	1097.2	1153.6	1156.6	1213.7
A0A3B6PT40	780	80.7	6.49	9442.2	9261.1	8942.7	9674.3	9329.8	9412.7	8823.9	9490.0	9811.6
A0A3B6N0N5	279	30.4	10.17	20721.5	20984.1	21774.8	21712.1	21193.6	21172.9	21870.3	21456.0	20746.5
A0A3B6D7J8	560	61.7	8.94	1580.1	1604.6	1591.9	1651.9	1661.1	1595.3	1648.6	1679.7	1565.6
A0A3B6HTT6	853	91.7	6.29	5526.5	5458.0	5375.5	5567.0	5480.7	5658.1	5446.0	5593.2	5733.4
A0A3B6EMX2	394	44.3	6.80	9708.0	10061.4	10208.2	10063.5	9829.0	9900.2	9995.3	9856.3	9450.1
A0A3B6SP42	776	80.4	5.25	426.5	413.7	420.1	427.1	382.4	373.5	351.8	359.4	375.1
A0A3B5YWK0	1421	155.5	5.31	205.7	431.4	234.8	569.3	394.9	447.2	394.6	287.6	286.8
W5GBW4	396	43.2	5.78	4734.8	4808.7	4662.7	4682.3	4773.5	4857.2	4457.5	4756.9	4444.7
A0A3B5Y2X7	955	108.0	5.25	288.6	291.9	297.3	304.5	305.5	284.2	290.6	313.0	293.7
A0A3B6LVN2	274	29.9	10.17	451.3	447.5	524.7	487.6	468.2	538.0	518.4	488.8	452.5
A0A1D6RH05	746	86.7	6.90	7675.7	7727.0	7654.9	7867.6	7845.6	7654.3	7545.1	7696.0	7826.0
Q41577	316	33.2	6.52	1198.9	1190.2	1132.3	1114.1	1058.5	1115.9	1123.9	1260.0	1279.4
A0A3B5Z2M3	583	61.6	6.95	157.1	137.1	157.7	141.3	178.5	148.8	137.6	150.9	149.7
A0A3B6FIX9	803	91.1	6.65	355.7	320.6	334.8	310.2	370.4	334.8	322.4	318.9	345.7
A0A1D5UTZ4	568	59.8	8.00	1012.2	903.7	956.1	986.2	996.6	902.3	899.6	934.3	943.7
A0A3B6NX91	414	44.7	9.35	8390.2	8283.4	8254.2	7748.2	8213.0	8157.5	8208.6	8329.8	8272.1
A0A3B6PS43	381	40.7	6.81	9094.2	9166.7	9013.4	8857.1	8873.8	9035.2	8870.9	9026.4	8798.3
A0A3B6RHA2	682	75.6	7.55	326.0	348.6	343.6	366.7	367.5	338.9	330.9	383.8	373.2
A0A3B6RSP8	826	92.4	6.39	1030.7	1005.0	1073.0	984.9	981.1	918.4	988.3	999.7	926.2
A0A3B6B881	339	36.2	6.23	3094.1	3159.7	2993.9	2936.9	3030.0	2804.1	2865.5	3054.4	3141.0
A0A3B5ZVJ2	475	52.1	7.78	10704.9	10609.4	10608.3	10464.7	10229.1	9871.5	10248.0	10113.6	10385.8
A0A096USR9	634	67.0	7.83	378.8	400.6	385.9	357.7	396.9	423.4	396.4	399.4	369.3
A0A0C4BJE5	510	56.1	8.21	10894.8	11365.0	10761.3	11015.5	10740.1	11188.4	10631.9	10801.0	10749.1
A0A3B5ZTG0	461	48.1	7.99	287.6	298.5	278.9	281.5	276.3	281.6	284.0	291.9	305.4
C6ES53	316	33.0	6.19	7426.4	7369.0	6964.8	7605.7	6675.8	7129.8	7077.1	7527.2	7548.8
A0A3B6QCI7	549	58.8	5.45	178.9	181.9	174.0	176.4	171.0	175.7	154.6	172.4	174.0
A0A3B6B5J2	524	57.9	4.97	3650.0	3401.5	3695.5	3894.9	3680.6	3648.5	3567.4	3727.1	3849.6
A0A3B6NNX5	546	58.5	5.39	2341.2	2327.9	2257.1	2326.4	2287.7	2181.9	2235.0	2257.7	2426.1
A0A1D6DIM7	394	44.3	6.95	976.1	1014.3	1022.9	1080.3	1019.9	997.8	1032.0	1011.3	1058.8
A0A3B6C230	529	58.5	7.93	4475.0	4267.7	4325.0	4183.5	4606.6	4500.2	4337.7	4472.9	4410.7
A0A3B6DN32	398	41.9	6.11	6121.5	6465.0	6297.7	6174.6	6203.1	6429.3	6409.8	6463.7	6238.0
A0A3B6B424	244	28.1	10.10	776.7	844.3	769.3	815.8	719.8	796.5	804.9	810.0	751.5
A0A3B6TDT0	565	60.1	8.54	6874.9	6756.7	6693.1	6918.3	6908.0	6634.8	6731.5	6807.0	7144.6
A0A3B6RP55	347	36.8	4.81	15114.1	14965.5	14577.9	15352.5	15140.9	15131.0	14058.2	14775.6	15265.1
A0A3B5YX74	872	95.7	6.65	9181.5	9062.2	9081.5	9141.5	9342.9	9327.3	8922.4	8984.6	8897.6
A0A3B6NR24	396	43.8	6.73	12328.2	12467.2	11852.1	11502.0	12216.3	12282.3	12848.0	12421.2	12144.9
A0A3B6U9K3	451	49.4	5.19	9121.5	9332.4	9311.6	8808.4	8790.5	8952.6	9034.3	9108.6	9030.3
A0A3B6FHY0	591	65.2	6.21	204.1	196.2	229.2	194.2	205.3	205.2	218.2	212.7	200.2
A0A3B6PLF4	300	33.3	6.90	6549.2	6569.2	6677.3	6369.6	6641.2	6742.0	6774.9	6413.7	6253.8
A0A3B6I1L7	244	26.0	7.81	7354.1	7470.5	7483.0	7245.6	7343.8	7192.9	7125.5	7386.5	7555.2
A0A3B5ZZL4	578	61.1	6.95	6631.8	6721.1	6558.4	6888.1	6697.1	6725.9	6911.1	6699.1	6532.2
A0A3B5YYY2	522	57.4	5.86	796.4	815.4	806.1	801.2	792.2	818.6	782.9	818.2	820.5
A0A3B6JMI6	821	93.0	6.05	243.5	227.7	240.3	217.2	262.0	248.0	256.5	239.7	271.6
A0A3B6HN52	490	55.1	8.19	845.6	833.3	836.2	801.8	830.1	850.2	807.7	832.2	832.5
Q7X744	389	44.6	10.02	13418.3	13833.1	13646.2	13648.2	13450.6	13587.2	13991.0	13901.1	13037.9
A0A3B6JNT4	275	29.2	9.25	21400.2	21561.0	21862.9	21748.9	21965.9	22125.8	21433.2	21238.3	21470.0
A0A3B6MZ11	456	49.0	8.02	6491.0	6896.5	6744.8	6708.3	6426.3	6784.5	6971.7	7035.6	6823.7
A0A3B6MRR2	472	52.0	6.49	9628.1	9638.1	9608.0	9391.6	10064.3	10252.0	9883.4	9804.5	9661.7
A0A3B6EL37	1104	128.8	5.88	8213.6	8275.4	8107.8	8524.5	8304.0	8194.5	8082.0	8159.5	8133.2
A0A3B6H360	554	59.9	4.64	545.4	583.7	551.3	539.9	506.5	495.3	509.6	553.4	489.4
A0A3B6TL94	415	44.0	7.94	7949.6	7887.6	7814.6	7645.7	7838.1	7691.5	7971.3	7930.3	7990.2
A0A3B6NWN7	381	40.6	6.99	614.0	530.9	571.2	568.4	582.6	599.6	560.8	508.2	566.8
A0A3B6SEK9	727	76.6	5.54	3791.0	3703.8	3739.9	4012.3	3813.8	3749.7	3485.1	3578.3	3837.3
Q9ZR34	348	38.8	6.64	12172.0	12286.4	12078.1	11374.6	11683.0	11744.9	11921.1	11923.6	11657.5
A0A3B6QH08	1370	147.6	6.27	6257.7	6250.6	6424.3	6337.7	6646.1	6539.3	6804.8	6560.0	6346.4
A0A3B6LUP3	457	49.2	7.61	258.1	388.3	332.7	392.3	280.5	340.5	376.5	386.1	384.8
A0A3B6B3U7	864	98.8	8.29	6311.3	6294.7	6076.5	6520.1	6133.1	6601.6	5735.0	6297.6	6226.3
A0A3B6JCR8	319	34.2	8.87	12770.2	12909.3	13254.5	12631.0	12596.2	12922.9	13864.7	12642.4	12532.5
Q58QF6	716	77.7	6.60	8625.8	8348.5	8639.0	8390.3	8475.8	8100.3	8532.6	8311.4	8114.3
A0A3B5ZZB3	263	29.6	9.32	10284.0	10350.8	10092.9	9641.9	10278.6	10715.7	10771.8	10581.7	9837.4
A0A3B5XSV3	1075	117.2	6.13	1797.0	1798.6	1794.1	1701.2	1723.8	1768.8	1682.9	1711.9	1803.8
A0A3B6R6T1	668	73.9	7.03	7789.2	7949.3	8194.9	7949.8	7954.4	7973.2	8518.8	8178.2	8147.2
A0A3B6GVY5	1192	130.6	5.74	8190.2	8384.9	8433.9	8589.1	8266.7	8490.8	8571.9	8663.4	8638.1
A0A3B6PQH4	1254	136.3	5.76	7031.9	7127.9	6938.8	7046.3	6853.8	6957.0	7057.5	7003.2	6946.6
A0A3B6TAZ0	669	73.9	7.17	504.6	544.2	503.5	539.3	517.6	542.3	569.0	526.0	542.8
A0A3B5YRZ6	1074	117.6	6.13	35.4	29.5	31.2	24.0	41.8	36.5	36.0	38.9	29.3
A0A3B6C2J0	561	61.1	6.05	8900.8	9046.5	8971.9	9017.6	8992.8	8728.1	8805.0	8735.8	9205.0
A0A3B6PTM7	845	93.6	6.92	289.7	270.3	268.6	257.9	270.0	273.9	271.3	274.2	282.8
A0A3B6TJJ8	594	63.1	6.28	8951.5	9072.8	8897.2	8713.1	8628.2	8486.2	8897.9	8806.9	8919.6
A0A3B6ATD7	218	23.4	4.67	12767.2	13401.2	13184.6	13623.9	12878.1	13009.1	13716.2	13581.0	13345.8
W5DVC9	304	32.3	9.54	263.9	257.5	246.6	263.3	240.3	254.8	235.4	228.7	235.7
A0A3B6DB70	218	23.3	4.67	501.0	574.0	562.4	566.8	525.9	534.4	567.3	626.0	582.5
A0A3B6B681	546	59.8	5.81	425.1	444.7	463.1	511.0	479.6	461.3	463.2	482.9	506.7
A0A3B6I3H8	545	59.2	6.21	12287.4	12283.4	12438.5	12458.3	12161.5	12149.5	12356.1	12072.1	11577.4
A0A3B6CEE9	348	38.9	6.64	132.0	133.9	138.5	113.9	126.4	109.3	122.3	125.4	114.5
A0A3B6IKY0	369	39.9	5.17	12394.4	12887.0	12479.2	12016.2	12175.5	11865.5	11206.8	11738.4	12575.9
A0A3B6FIG0	490	54.3	5.78	3276.5	3097.8	3209.3	3136.4	3075.0	3162.3	2766.6	3105.1	3049.2
A0A1D5UZA7	452	51.4	7.66	431.8	457.3	416.3	367.6	401.4	417.2	433.8	432.2	429.5
A0A3B6MNW7	398	40.9	6.68	4235.8	3982.0	4245.1	3976.2	4078.3	4086.6	4154.9	4011.7	3953.1
A0A3B6NJB3	579	63.1	4.74	13386.6	13010.9	12753.2	12218.0	12810.1	13048.2	12411.4	12896.6	12235.2
A0A3B6PI34	548	58.7	5.39	8633.4	8448.1	8356.4	8668.9	8636.0	8771.6	8560.1	8546.3	8479.9
A0A3B5Y4Z9	1421	155.3	5.43	637.5	582.4	654.3	563.9	622.8	604.3	633.0	614.4	618.4
A0A3B6C6Q7	1422	155.9	5.41	1965.3	1943.0	1973.2	2045.4	1945.8	1943.8	2031.9	2012.2	1962.6
A0A3B6PQY9	829	85.4	7.97	3874.9	3941.3	3475.1	4067.6	3722.5	4146.3	3793.1	4325.6	4133.4
A0A3B6EEJ9	310	33.8	8.51	501.9	522.7	509.2	496.6	476.2	494.5	445.7	505.2	495.8
A0A3B6PD02	593	63.1	6.09	82.0	96.2	77.5	92.3	91.4	89.7	91.7	99.7	98.7
A0A3B6JJD6	1788	197.6	5.63	7452.3	7325.6	7552.6	7258.4	7451.4	7417.6	7588.3	7457.4	7218.3
Q6V959	389	44.6	10.07	6544.3	7014.4	6651.4	6596.9	6538.5	6523.9	6582.2	6771.8	6326.1
A0A3B6C7Z9	568	59.7	8.43	971.0	897.8	933.1	986.8	965.2	917.5	905.4	881.9	921.3
A0A3B6CED7	244	28.1	10.05	2952.1	2855.2	2976.7	2966.2	2958.5	2906.2	2839.6	2892.4	2757.6
A0A3B5XYP8	412	44.7	7.96	7755.6	7390.5	7326.4	7450.2	7356.4	7885.5	7759.3	7756.1	7686.6
A0A3B5Y1I8	522	57.4	6.01	9590.6	9698.5	9582.6	9717.5	9594.1	9540.8	9430.7	9497.2	9279.5
A0A3B6SI63	415	44.1	7.91	848.1	827.1	803.4	757.0	830.4	872.6	816.3	838.4	817.7
A0A3B6QA65	588	63.8	4.75	280.9	271.6	278.2	269.9	261.6	266.4	252.5	257.9	259.3
A0A341RXF1	364	39.8	5.80	103.1	106.0	86.2	102.2	95.4	96.4	101.2	89.8	105.2
Q9FXQ8	259	28.7	4.89	1512.6	1416.2	1461.7	1446.8	1488.2	1405.4	1417.4	1341.4	1349.9
A0A3B6MVK3	539	61.2	6.27	9777.2	9740.2	9748.1	9601.4	9795.4	9697.0	9382.8	9663.2	9589.9
A0A3B6HX39	901	99.5	5.11	1111.7	1212.3	1194.7	1216.0	1165.4	1223.5	1178.7	1227.2	1162.5
A0A3B6CE10	546	60.0	5.57	10230.1	10361.5	9975.9	10520.9	10498.1	10333.9	10427.1	10422.7	10501.4
A0A2X0S5Q2	304	33.2	6.29	4684.3	5071.7	4740.2	4825.1	4696.7	4638.0	4989.4	4945.4	4955.1
Q8W430	662	72.6	5.19	7731.2	7664.0	8073.9	9163.4	9170.7	8857.3	9637.1	8861.4	9314.1
A0A3B6ISU4	827	93.8	6.11	10623.2	11318.8	10685.0	10906.5	10584.0	10905.9	10425.9	10907.6	10949.1
A0A3B5XXY9	461	48.1	8.13	3149.4	3043.4	3142.9	3065.1	3229.6	3237.3	3373.1	3211.7	3195.8
A0A3B6QCZ1	541	57.6	7.83	888.5	902.5	917.8	957.1	896.7	833.3	888.7	889.8	945.1
A0A3B6QK15	232	25.6	9.48	1624.5	1742.0	1651.1	1557.5	1695.1	1583.3	1667.4	1686.9	1637.1
A0A3B6N0S4	289	31.9	9.72	6463.7	6631.4	6763.5	6453.4	6413.3	6642.1	6686.5	6567.0	6713.2
A0A3B6KPP9	374	40.4	7.15	4418.3	4501.4	4646.5	4457.9	4616.8	4333.4	4531.9	4530.7	4615.8
A0A3B6DJL0	454	48.6	7.49	5328.7	5131.1	4856.2	5347.8	5198.9	5354.0	5167.7	5293.0	5172.4
A0A3B6NTF1	232	25.6	9.57	11112.3	11312.6	11191.3	11125.5	11007.7	10823.5	11266.9	10930.2	10730.7
A0A3B6EUA2	310	32.9	8.65	1144.5	1157.1	1092.2	1075.2	1079.9	1016.5	998.0	1042.2	1045.7
A0A3B6BY61	416	45.5	5.35	7566.1	7788.4	7658.4	7429.1	8066.6	8025.9	8205.0	7944.1	7670.9
A0A3B6H6V6	329	35.8	6.24	742.7	826.0	738.3	735.4	711.5	696.3	725.9	737.4	778.3
A0A3B6DJ31	414	44.3	8.57	10723.3	10895.6	10971.1	10996.7	10421.8	10582.3	10430.8	10493.9	10731.8
A5HB56	353	38.4	5.94	5747.0	5422.3	5299.5	5058.1	5250.6	4971.4	5562.5	5174.4	5404.5
A1YE34	389	44.6	10.07	1770.1	1985.3	1790.6	1787.5	1741.2	1828.5	1858.4	1881.7	1793.8
A0A3B6IRD6	304	32.3	9.54	10156.6	10820.2	10261.5	10266.7	10156.8	10224.9	10214.6	10253.1	10203.1
A0A1D5URN5	772	83.8	5.92	10886.1	10444.4	10276.8	12698.2	10137.8	10295.1	10699.6	10646.2	10777.2
A0A3B6NXM6	367	39.7	5.44	4270.6	4635.9	4274.9	4406.7	4187.1	4369.2	3772.6	4245.8	4297.0
A0A3B6H1E6	310	33.0	7.94	8853.3	9146.6	8642.2	8845.2	8366.5	8599.2	8195.3	8980.0	9103.5
A0A3B5ZQU4	519	56.7	9.01	2750.1	2731.4	2727.4	2956.8	2715.0	2665.2	2003.0	2547.1	2650.5
A0A3B6NUZ4	2029	229.0	5.19	10216.0	10084.1	10290.5	10408.5	10267.3	10049.3	9968.1	9831.9	10007.0
A0A3B6AQL4	419	46.0	5.29	1968.3	1963.3	1903.0	1911.6	1895.6	1895.7	1931.5	1961.6	1926.0
A0A3B6GTL4	426	45.2	6.65	519.7	580.6	589.5	556.1	557.7	577.3	573.5	653.9	594.5
A0A3B6BZ44	1043	112.9	7.23	211.2	191.5	269.0	264.4	306.3	270.0	278.4	264.4	260.9
Q93XQ6	171	18.4	8.25	1523.9	1568.6	1637.5	1698.0	1598.9	1655.0	1561.2	1644.1	1664.9
A0A1D5UV36	1085	121.0	5.59	12369.7	12497.3	12550.8	12709.2	12477.6	12686.0	12828.5	12821.9	12323.5
A0A3B6IP72	898	99.1	5.10	317.3	327.7	318.3	335.5	334.7	327.1	335.7	336.8	348.1
A0A3B6C3X9	452	51.4	7.87	12085.9	12302.0	11534.7	11774.8	11944.7	12452.6	11831.6	12220.7	12003.1
A0A3B6MZF9	613	68.1	5.20	379.3	353.7	354.6	336.2	348.1	339.0	323.6	314.2	329.4
A0A3B6HUP0	336	37.0	6.70	6701.8	7036.5	7085.3	6820.6	6882.8	7041.8	7144.5	7094.6	6968.5
A0A1D5UVY4	445	48.7	8.94	9769.4	10275.0	9838.0	9833.4	9754.1	9852.2	9945.3	9985.2	10033.9
A0A3B6KGM6	546	60.9	6.34	7115.3	7309.6	7168.1	7046.3	7293.1	7494.3	7417.9	7436.6	7073.9
A0A3B5ZWC2	610	65.9	4.64	62.5	68.6	59.8	54.4	56.4	50.6	68.2	72.9	58.4
A0A3B6KDJ1	738	81.3	6.73	5658.3	5505.4	5550.0	5414.3	5756.4	5676.4	5667.7	5628.4	5542.2
A0A3B6HSC9	1788	197.6	5.58	536.7	493.8	510.0	481.5	525.6	531.7	537.2	535.6	506.7
A0A3B6KPF1	685	74.3	8.69	756.1	758.2	802.5	811.7	785.7	767.1	832.9	791.4	824.4
A0A3B6TCX2	244	25.9	7.81	63.5	55.8	65.5	55.3	65.0	61.4	69.3	70.2	67.8
A0A3B6FME7	425	45.1	6.65	168.1	176.8	172.8	175.1	175.7	158.8	170.0	198.8	187.5
A0A3B6KHC1	915	99.6	6.80	6807.0	6949.7	6888.0	6911.5	6938.7	6749.0	7112.0	6879.6	6643.2
A0A3B5Z6P9	1204	138.2	8.02	9411.5	9030.0	9311.7	9370.5	9555.5	9519.6	9151.4	9303.3	9266.8
A0A3B6JMH8	479	51.7	7.93	6097.1	6087.5	6047.4	5862.0	5702.0	5713.0	6080.8	6011.9	6115.7
A0A3B6MR53	544	60.7	6.25	574.5	595.0	615.8	636.1	604.8	664.6	649.3	670.6	653.1
A0A3B6SI45	302	33.1	5.86	4442.1	5006.2	4809.7	4688.3	4686.7	4840.2	5138.1	4982.5	4906.0
A0A0C4BIW4	151	16.3	10.56	3548.6	3664.4	3670.7	3827.7	3637.6	3593.6	3760.6	3691.2	3686.7
A0A3B6KRM0	793	89.8	5.38	9173.2	9036.6	8798.4	8783.5	9068.7	8721.2	8661.2	8736.6	8765.5
A0A3B6C101	218	23.3	4.67	3161.1	2283.4	2699.5	2432.8	2458.7	2428.6	2423.2	2440.0	2523.0
A0A3B6EPR7	800	88.4	7.30	9120.9	8628.5	8767.6	8817.0	9281.7	9216.8	9209.2	9070.1	9668.4
A0A3B6QCG5	1101	123.5	4.82	8989.0	8653.7	8829.9	8472.3	8727.1	8554.7	9031.1	8425.5	8559.9
A0A3B6LWC4	615	68.3	5.10	9483.7	9231.2	9175.5	8852.4	9283.6	9134.3	8882.8	9075.5	8952.4
A0A3B5Y5J8	335	36.3	6.52	6833.3	6979.1	7122.3	7136.2	6924.0	7180.1	7568.5	7291.3	6866.5
A0A3B5XVD9	311	33.7	8.76	10521.7	10516.2	10276.9	10272.4	10439.6	10991.0	10280.3	10706.7	10648.5
A0A3B6TX79	289	30.8	9.96	1618.9	1708.5	1733.5	1702.1	1714.7	1710.7	1771.7	1835.7	1687.6
W5CUZ3	455	50.3	6.37	112.2	109.6	113.3	109.9	121.1	130.4	115.6	122.6	103.1
A0A3B6IVD2	1788	197.4	5.67	286.4	292.9	282.7	253.4	274.6	256.4	270.5	279.8	270.8
A0A3B6IUC9	488	55.0	8.00	7028.2	7169.4	7101.5	7331.3	7024.5	7140.7	7264.2	7315.4	7185.5
A0A3B6HQX0	591	66.0	6.37	1146.2	1188.7	1183.1	1253.0	1313.0	1251.2	1357.7	1338.0	1320.0
A0A3B5Z2I2	398	41.7	7.40	2449.8	2522.6	2567.2	2553.2	2365.1	2353.1	2271.7	2288.9	2392.7
A0A3B6JNQ0	360	39.3	6.40	9987.5	10048.2	9889.9	10082.5	10459.4	10549.0	9043.2	9701.2	9754.7
A0A3B6SMQ1	343	37.2	8.16	2694.2	2692.1	2672.8	2866.1	2596.2	2592.6	2630.4	2559.8	2692.2
A0A3B6RD81	545	59.3	6.18	615.0	639.1	631.6	665.2	615.4	594.5	616.5	598.3	601.8
A0A3B6PSX0	705	77.6	5.82	6977.8	7103.1	6981.1	6741.1	7252.4	7293.7	7329.5	7250.5	6953.8
A0A3B6MJL5	358	37.3	7.90	5665.8	5644.9	5740.2	5650.5	5815.9	6024.4	5903.2	5929.8	5833.2
A0A3B6NR90	1106	121.9	6.44	6693.7	6710.0	6732.9	6803.3	6804.1	6810.5	6657.9	6637.8	6629.1
A0A3B6LTA6	684	74.1	8.76	1253.5	1349.4	1303.5	1340.6	1379.5	1475.7	1340.6	1395.8	1420.9
A0A3B6TXK6	345	37.7	6.52	11787.5	11367.1	11222.3	11774.5	11415.9	11338.4	11012.2	11012.7	11445.7
A0A3B6NRC2	325	36.3	7.31	245.1	267.7	244.2	280.6	254.8	231.0	252.2	236.4	254.9
A0A3B5XTH3	1088	119.8	5.64	1478.0	1336.9	1518.6	1504.0	1503.7	1412.2	1445.3	1408.2	1426.8
A0A077RXF0	309	33.8	8.51	8323.8	8540.5	8372.2	8415.5	8118.7	8263.3	8101.9	8405.6	8601.6
A0A3B6DM38	244	28.1	10.05	2812.9	2910.6	2946.6	3018.7	2741.0	2755.5	2978.7	2833.1	2854.6
A0A077RU32	610	66.0	6.54	6521.4	6595.5	6756.8	6978.7	6408.4	6531.6	6741.8	6692.0	6656.4
W5ACM8	716	77.6	6.68	118.7	107.4	103.1	109.3	113.7	111.5	110.8	115.0	95.6
A0A3B6H471	815	89.7	6.96	462.6	400.9	434.8	422.8	461.9	420.3	463.2	443.5	439.4
A0A3B6KAS9	300	33.3	6.37	6557.4	6699.5	6477.6	6568.4	6508.5	6696.4	6696.5	6577.2	7335.3
A0A3B6AYF7	754	82.5	5.67	6346.1	6137.7	6354.0	6343.7	6377.5	6337.4	6388.6	6335.9	6236.1
A0A3B6HXP8	229	23.9	7.24	5527.3	5514.9	4979.5	5483.3	4612.1	5102.5	4746.1	5579.2	5685.6
A0A3B6NLY0	416	43.8	8.05	5822.8	5990.5	6133.7	6235.6	5951.2	6030.1	6301.4	5990.8	5982.3
A0A3B6B5P1	348	38.9	6.64	1831.8	1853.3	1828.7	1753.5	1723.5	1746.0	1806.0	1737.4	1751.4
C6ETB3	316	32.9	6.19	3966.6	3726.2	3610.7	3189.9	3902.0	4082.3	3720.2	4065.4	3685.1
A0A3B6NQ90	748	80.7	5.91	1438.2	1413.7	1435.1	1420.7	1387.0	1450.9	1383.5	1390.5	1353.1
A0A3B6D7B1	315	33.2	8.43	897.9	944.1	889.7	853.7	800.8	881.2	883.8	969.7	964.4
A0A3B6SKB5	325	35.0	8.02	7021.3	6689.9	6703.2	7403.1	7204.2	7179.6	7425.7	7234.1	7359.5
A0A3B6B8V8	399	42.0	6.04	550.7	558.6	545.2	552.6	569.5	550.1	589.8	568.7	568.7
A0A3B6KQP7	923	104.5	5.85	630.4	643.9	651.2	681.0	696.3	643.0	716.0	676.3	676.0
A0A3B6HYI3	1077	115.1	7.30	8045.0	8431.8	8087.6	8094.0	8128.2	8423.8	8495.4	8559.5	7963.4
W5G0E6	249	27.2	6.15	8268.0	8734.2	8387.3	8757.6	8028.7	8213.6	8387.6	8666.7	8472.3
A0A3B6HRY1	463	52.0	5.76	8679.5	8823.1	8983.0	9261.9	8897.8	8970.6	9029.1	8840.3	8934.2
Q41523	231	25.4	4.88	6199.4	6162.7	5991.2	7322.4	6755.1	7443.4	6305.3	6716.3	6802.9
A0A3B6B4B8	511	55.5	7.40	4104.3	3950.7	4084.5	3983.0	4154.1	4144.1	3986.5	4235.1	4221.2
A0A3B6JIA8	590	66.1	6.49	318.6	378.0	369.7	447.7	404.1	370.5	415.8	368.7	396.0
A0A3B6TD14	995	115.7	9.33	782.8	621.9	701.3	609.6	784.7	773.3	743.0	696.7	677.8
A0A3B6NU95	415	45.3	6.57	7893.2	7959.7	8111.7	7904.4	7647.7	7427.8	7591.6	7658.9	8000.9
A0A3B6NLL1	510	55.1	6.90	6026.6	6127.0	6113.3	6017.9	5945.8	5976.0	6239.0	6048.8	6201.2
H9NAV6	152	15.1	6.18	2467.6	2635.9	2550.2	2447.1	2503.7	2487.1	2572.1	2571.3	2646.1
A0A3B5Z4Q0	335	36.3	6.52	25.9	17.7	23.6	23.9	23.9	16.9	23.7	20.2	14.5
A0A3B6FQS9	1104	128.9	5.91	933.3	1023.0	956.0	969.3	926.0	927.7	901.1	1001.9	963.6
A0A3B6HMU1	487	52.1	6.48	1564.3	1601.0	1623.9	1607.1	1560.7	1588.9	1537.0	1583.8	1478.3
A0A3B6JDW3	721	83.3	5.12	67.3	65.7	56.6	66.9	60.5	46.9	59.0	55.4	49.6
A0A3B6S8Z3	698	77.5	8.54	221.7	203.2	225.6	228.6	241.8	221.4	225.0	230.4	234.9
A0A3B6RA75	699	77.6	8.27	6884.4	7081.6	6608.5	6931.1	7137.9	7111.7	6949.0	7012.2	7105.2
Q5I7K4	140	15.0	10.48	10244.8	10305.4	10695.5	10496.4	10494.7	11243.9	11256.6	11008.8	10423.2
A0A3B6CJE6	339	36.2	6.60	869.5	797.5	852.7	776.4	825.1	731.8	780.1	777.2	828.2
A0A3B6NTX2	332	34.8	6.23	3959.4	3795.2	4006.5	3870.6	4036.0	3826.6	3885.7	3771.7	3948.3
A0A3B6HZR3	364	39.2	4.94	3034.9	3187.9	3176.6	2856.1	2959.1	2803.5	2671.5	2866.4	3043.8
A0A3B5XVS5	520	56.9	9.01	11658.4	12306.8	11327.8	11773.1	11563.2	11792.1	9634.2	11186.0	11575.5
W5F826	221	24.3	6.76	7104.8	7634.0	7331.0	7679.1	7181.9	7457.3	7553.4	7570.6	7532.0
A0A2X0S6A4	1044	120.1	4.92	8788.8	8486.5	8653.8	8316.5	8726.4	8477.7	8526.2	8542.6	8537.3
A0A3B6KN33	301	32.2	7.17	427.1	378.0	400.5	387.0	385.3	390.2	347.7	388.0	375.6
R9UC19	362	40.3	5.80	7776.1	7590.3	7657.8	7377.3	7598.0	7508.9	7143.4	7362.8	7844.1
A0A077RTE5	189	21.3	9.77	426.2	409.1	421.1	422.8	418.1	397.7	420.4	441.6	451.7
A0A3B6JDZ6	424	44.8	5.29	245.4	208.1	220.9	218.5	233.7	245.8	281.4	237.7	272.4
A0A3B6QHL7	417	45.4	6.35	379.0	394.4	400.8	393.8	368.3	385.1	366.4	379.8	392.4
A0A3B6TBF6	265	29.2	9.85	11910.1	11861.4	12462.7	12035.3	12160.7	12244.1	12708.6	12456.5	12125.7
A0A3B6SEU8	1618	180.6	7.09	9499.7	9492.0	9358.2	9676.2	9543.1	9572.9	9343.1	9508.3	9463.3
A0A3B6C0Q7	607	66.6	8.87	144.0	129.7	146.4	116.5	120.0	124.8	131.9	126.2	131.6
A0A3B6C5R2	479	53.3	6.99	4858.2	4891.3	4759.7	4683.2	4836.4	4907.8	4934.2	4897.9	4835.8
A0A3B6TCZ0	1282	139.4	6.29	5195.1	5156.4	5112.3	5045.7	5134.8	5115.5	4955.1	5021.4	5083.3
W5C5K1	418	45.9	5.29	117.7	136.6	148.5	155.6	126.4	99.7	99.4	108.7	138.9
A0A3B6FU02	416	43.7	9.42	1093.2	1136.8	1051.1	1079.9	1064.4	1106.1	1076.5	1103.3	1108.8
A0A3B6AZK5	664	73.1	5.15	8518.5	8473.2	8386.6	8336.6	8651.0	8506.7	8785.1	8642.3	8673.7
A0A1D5UL37	344	35.7	5.94	4112.1	4141.5	4014.7	3869.1	3886.4	3962.5	3861.5	4050.3	3901.3
A0A3B6KMB4	320	34.0	5.94	7967.6	7170.2	7262.7	7486.6	7724.5	7742.4	7491.1	7663.5	7944.8
A0A3B6KBH5	358	37.3	7.64	185.7	180.9	184.9	171.6	198.3	189.0	211.9	191.2	186.1
A0A3B6IK74	495	55.7	5.59	10471.9	10599.5	10192.9	9646.5	9885.3	10054.4	10040.9	10190.1	9832.3
Q93W25	171	18.4	8.25	15458.9	15553.6	16287.5	16119.6	16030.7	15979.8	15650.5	15828.1	16153.7
A0A3B6LDG2	358	37.2	8.16	886.7	901.1	892.5	1009.7	982.1	933.3	918.8	890.7	955.8
A0A3B6PQ55	420	45.6	6.57	910.9	877.6	857.0	858.9	813.4	794.4	844.1	782.5	830.6
A0A3B6CBE7	104	11.5	11.00	48839.2	48265.1	45041.1	43477.1	47969.7	50952.0	48070.1	49073.5	45169.5
A0A3B6U680	672	72.0	5.52	236.0	245.9	262.3	298.3	281.3	245.9	243.2	248.9	261.4
A0A3B6FL41	1191	130.4	5.77	115.3	118.8	118.2	119.9	109.5	113.6	124.4	123.9	130.3
A0A3B6TNQ3	415	43.7	8.09	7944.2	8032.3	7928.1	7781.1	7830.6	7740.5	8027.5	7816.8	7720.6
A0A3B6GY08	278	30.4	10.17	5255.9	5350.6	5403.9	5497.7	5542.3	5318.2	5664.2	5549.4	5404.0
A0A068B052	455	50.3	6.37	4336.1	4548.4	4518.8	4377.2	4446.7	4663.5	4568.2	4860.0	4666.0
A0A3B5YXJ5	525	59.2	8.16	87.8	75.4	98.3	83.4	77.8	85.2	83.8	120.7	58.5
A0A3B6D8Q3	530	58.7	9.22	6827.2	6450.0	6594.9	6385.6	6565.3	6725.2	6779.7	6593.7	6463.1
A0A3B6ARE4	981	107.3	5.77	6226.8	5963.9	6160.4	6125.5	6337.8	6072.9	6457.1	6241.6	6328.8
A0A3B5ZSM5	526	59.3	8.02	6986.2	7018.3	7096.4	6956.5	6909.2	6960.2	6997.5	6984.4	6714.8
A0A3B6SQM0	370	39.5	8.10	9040.6	8932.2	8575.5	8367.1	8146.4	8158.4	8499.3	8292.4	8176.6
Q5TMB2	408	42.0	8.32	8136.9	7397.7	7479.9	7238.1	7362.6	7423.6	7739.3	7640.8	7594.3
A0A3B6IM98	427	45.3	5.22	8506.5	8552.2	8433.4	8288.8	8373.2	8570.0	8960.4	8517.4	8645.0
A0A3B6A2S9	423	47.8	5.94	481.0	445.2	419.8	451.5	409.4	408.6	422.3	413.2	400.5
A0A3B6B362	772	83.8	6.10	1467.4	1413.6	1430.3	1486.6	1459.8	1431.7	1438.3	1431.5	1432.9
Q4JH28	334	35.3	8.48	3648.2	3846.4	3563.8	3265.9	3407.1	3514.5	3030.6	3655.9	3519.9
A0A3B6PQW3	332	34.9	6.23	113.7	102.9	105.6	105.5	108.1	114.5	97.6	112.4	106.2
A0A3B6HTK1	463	47.8	6.55	3837.5	3937.7	3971.0	4036.8	3868.9	3925.8	3971.8	4061.4	3956.4
W5B985	263	29.2	4.75	9010.7	9291.1	9347.0	9088.7	9055.1	9588.0	9628.1	9431.8	8847.8
A0A3B6IZ21	441	49.8	6.57	2690.4	2693.3	2586.0	2685.6	2663.8	2582.5	2685.5	2712.8	2715.7
A0A3B6HMZ7	479	51.7	7.93	632.2	628.5	664.5	641.8	616.3	618.5	603.6	589.4	628.4
A0A3B6EIT2	658	73.0	5.74	6261.2	6512.8	6203.4	6594.8	6382.1	6464.7	6367.2	6535.3	6518.3
A0A3B6BYS2	1086	121.0	5.63	474.2	471.1	494.5	511.6	538.1	504.1	492.7	516.6	541.2
A0A3B6H0Z8	2006	220.7	7.99	7770.3	7624.9	7932.9	8101.1	8016.7	7732.1	8036.2	7752.6	7808.6
A0A3B6FWS3	2261	251.6	6.43	8525.4	8424.1	8540.1	8662.5	8770.9	8360.9	8441.4	8340.6	8526.6
A0A3B6MU46	580	63.7	6.28	4851.0	4855.7	4826.6	4936.0	4859.2	4840.1	4806.6	4762.1	4895.4
A0A3B6LTQ1	320	34.0	5.71	144.4	134.1	137.3	162.2	160.2	149.5	134.1	151.5	153.8
A0A3B6H355	416	43.7	9.20	1426.1	1335.2	1390.6	1238.7	1287.8	1310.9	1324.8	1373.9	1304.4
A0A3B6I4Q0	348	36.9	8.13	12417.8	11892.7	11485.1	11914.3	11548.3	12038.3	11335.4	11731.8	11833.6
A0A3B6QLG7	788	81.7	6.65	1050.9	1154.2	1258.7	1546.4	1064.4	969.6	1008.5	1066.6	1294.3
A0A3B6NP26	991	109.9	6.30	5575.9	5559.0	5624.6	5731.8	5775.6	5460.2	5707.7	5659.3	5650.9
A0A3B6ITK8	590	66.2	6.58	7109.7	7496.6	7406.4	8142.7	8112.3	7983.9	8280.8	8054.7	8041.7
A0A3B6TUN6	241	26.2	7.81	8963.7	8946.9	8784.7	8776.8	8825.9	8740.8	8829.6	9010.5	9298.7
A0A1D5UJR2	665	73.2	5.15	773.0	758.8	777.2	824.5	842.8	768.3	799.5	789.3	839.1
W5CPX1	473	50.4	7.06	475.8	520.8	522.7	485.0	503.0	524.3	489.9	535.2	525.2
A0A3B6EBS5	496	54.6	8.27	5652.1	5491.6	5541.9	5617.5	5678.6	5492.1	5580.7	5575.7	5730.4
A0A3B6TDG8	348	36.9	7.97	1253.5	1173.6	1235.9	1224.3	1226.5	1195.7	1094.9	1127.7	1145.3
A0A3B6SRA3	401	42.2	6.23	594.8	575.6	601.8	561.5	650.9	646.3	553.0	568.1	560.7
A0A3B6BXM4	369	40.7	6.48	4355.4	4155.8	4361.1	3944.2	4096.0	3973.4	3904.4	3982.4	3996.4
A0A3B6MMD8	1245	139.0	5.88	244.1	271.9	252.8	268.6	251.0	257.0	266.6	271.8	249.4
A0A341TZI3	412	47.3	5.36	10087.1	9835.8	10133.8	9354.1	10037.6	9997.7	10021.4	9997.8	9503.7
A0A3B6QGM8	747	80.3	5.91	169.1	187.1	165.0	195.5	174.9	167.6	177.2	174.2	189.9
A0A3B6LI21	1245	139.1	5.80	5422.0	5305.8	5540.2	5384.8	5669.1	5428.6	5514.2	5457.9	5800.7
A0A3B6MT33	634	68.4	8.78	7407.5	7431.7	7355.7	7457.8	7365.0	7482.9	7146.7	7303.5	7414.1
A0A3B6RN77	324	34.8	8.02	1396.5	1262.7	1307.1	1335.5	1420.2	1382.0	1386.3	1374.2	1371.5
A0A3B6EGP6	246	25.8	5.49	1494.0	1511.3	1432.7	1525.8	1396.1	1472.0	1459.1	1403.9	1377.0
A0A3B5ZTK4	842	93.2	6.02	685.6	679.5	703.9	629.1	707.6	706.5	661.3	646.8	719.2
A0A3B6EE47	425	44.9	7.17	6277.4	6311.2	6092.5	5783.1	6103.0	6448.4	6111.9	6244.3	6139.4
A0A3B5ZRV5	885	94.9	5.86	9913.2	9060.4	9484.3	9311.0	9842.2	9856.8	9486.0	9291.5	8956.7
A0A3B5Y0Y4	1051	115.7	6.09	6253.1	6339.1	6241.5	6357.8	6098.4	6077.1	6170.9	6188.1	6204.3
W5E6W1	140	15.0	10.48	385.2	378.7	378.7	377.2	393.1	405.3	407.1	394.7	339.4
A0A3B5ZU70	258	27.4	8.65	7416.0	7603.0	7114.7	7681.8	6975.4	7473.7	6979.7	7747.4	7617.2
A0A3B5ZZM6	478	49.7	7.44	444.3	470.8	452.4	399.3	426.8	413.7	380.8	410.5	394.3
W5H9B7	218	23.4	9.57	1539.0	1566.4	1623.3	1621.1	1543.8	1626.3	1503.7	1522.9	1567.2
A0A3B6JHM7	678	74.9	4.97	119.4	100.5	114.9	131.1	122.4	126.0	141.5	116.3	150.0
A0A3B6TNQ8	218	23.4	9.57	13230.8	13170.4	13176.8	12974.5	13371.0	13930.0	13229.3	13656.6	13489.5
A0A3B6TEC5	822	92.3	7.03	9039.7	9560.8	9550.6	9468.7	9414.7	9070.5	9789.8	9640.1	8798.6
A0A077RR28	658	72.9	5.83	45.5	48.4	51.5	54.1	46.7	42.7	45.2	42.1	48.6
A0A096UN06	362	37.5	6.77	1022.4	1022.2	988.7	994.7	1080.0	1103.0	1015.4	1100.1	1120.3
A0A3B5Y383	216	24.5	6.35	1408.5	1265.2	1391.1	1250.3	1335.5	1369.9	1248.4	1333.5	1291.7
A0A3B5Z6R9	431	48.7	5.73	9923.3	9542.3	9426.6	9183.8	10034.4	10745.2	9872.5	10352.1	9452.2
A0A3B6QMB4	834	85.7	8.35	1843.1	1801.4	1792.9	1901.5	1829.1	1840.6	1832.5	1913.7	1960.2
A0A3B6SG63	339	36.6	4.54	5345.9	5509.7	5494.3	5398.6	5725.7	5650.9	5261.2	5422.9	5466.4
A0A3B6KUH8	581	64.5	8.56	271.0	209.5	240.8	161.1	236.7	242.2	219.5	215.0	209.5
A0A3B6GNN2	496	54.6	8.18	293.8	297.3	269.5	243.3	267.4	286.0	268.0	283.2	270.0
A0A3B6KIH6	472	52.1	6.46	489.9	472.9	484.7	495.5	498.8	476.6	452.4	447.4	474.4
A0A3B6HY72	594	62.0	5.20	190.9	183.5	196.2	167.3	183.5	192.6	190.0	204.9	216.5
A0A3B6N0L8	474	48.6	8.75	6193.9	6418.1	6549.2	6079.8	6234.7	6330.3	6714.9	6412.1	5994.0
A0A3B6GPC8	357	36.1	9.31	7415.5	7185.9	6959.4	7087.1	6433.3	6856.9	6001.9	6943.1	6794.4
A0A3B5ZQ67	1054	114.1	5.58	5563.3	5530.4	5602.7	5820.2	5702.4	5589.4	5659.4	5520.8	5442.4
A0A3B6D5B9	356	38.5	7.31	135.6	167.1	139.1	118.4	142.8	152.8	157.1	155.8	136.9
A0A3B6I116	213	23.4	6.21	7631.1	7781.0	7648.3	7429.7	7727.2	7947.6	7857.4	7862.5	7652.4
A0A3B6C4D3	560	59.6	6.62	6615.2	6187.4	6075.2	5613.0	5654.1	5658.6	5794.8	6007.5	6176.9
A0A3B6ML15	741	81.1	6.76	281.2	289.6	280.7	300.1	261.2	267.9	263.1	284.9	294.7
A0A3B6SDJ2	397	44.0	8.19	5118.9	5121.3	5381.2	5133.5	5232.9	5076.0	5380.5	5152.4	5327.3
A0A3B6TQC1	397	44.0	8.25	145.0	144.0	133.8	138.4	128.3	142.3	147.4	139.4	142.8
A0A3B6AVX5	330	34.3	8.00	14155.4	14141.1	14166.8	14273.3	14707.8	14728.4	14213.2	14315.0	14465.5
A0A3B6FN83	433	48.1	7.03	8285.2	8808.8	8678.3	9322.6	8947.3	8084.3	6020.0	7142.3	8035.3
A0A3B6D8U9	556	61.6	9.22	347.5	374.3	379.3	352.7	322.6	338.4	348.1	345.2	357.2
A0A3B6H6X9	391	43.4	5.60	9830.8	9844.2	10042.0	9546.5	9619.0	9523.0	9955.6	9879.3	9505.0
A0A3B5Z298	568	59.1	9.28	5241.2	5040.1	4825.5	4550.7	5154.7	5123.3	4790.5	4841.3	4278.3
A0A3B6H0Z1	494	54.0	5.66	6940.4	6814.5	7012.0	6571.5	6938.0	7017.7	7725.0	7430.3	7085.4
A0A3B6GR09	506	54.6	6.04	5770.4	5649.2	5577.2	5512.9	5386.4	5364.0	5414.2	5429.0	5351.8
A0A3B6U2W8	316	33.4	6.99	7013.7	7012.3	7090.9	7339.0	6813.6	7036.2	7349.7	7170.9	7089.9
A0A3B6SJ26	241	26.2	7.81	935.9	929.8	918.2	917.3	882.8	863.2	888.0	827.5	989.2
A0A3B6MQV6	915	99.6	6.73	139.1	131.9	155.3	136.2	149.9	148.8	147.4	161.8	154.6
A0A3B6BZN8	1064	117.7	5.57	3146.3	3058.9	3175.8	3064.1	3162.4	3021.9	3189.2	3066.2	3007.5
A0A3B6ILP3	481	52.0	7.99	996.6	1058.9	1039.7	1087.5	1028.0	1032.8	1008.5	1019.4	1089.5
A0A3B6ILK4	598	62.4	5.20	7869.0	7710.9	7853.4	7668.7	7758.4	7580.8	7454.1	7596.6	7827.1
A0A3B6SQ77	325	34.9	8.00	190.4	170.7	168.9	203.1	193.0	191.7	238.4	229.0	223.7
A0A3B6NM56	288	31.1	5.21	912.1	871.9	931.8	886.4	869.9	837.2	877.8	867.0	917.8
A0A3B6IX36	360	39.4	6.23	1676.1	1601.0	1676.5	1519.0	1631.4	1577.8	1518.9	1481.7	1549.6
A0A3B6BYP5	595	66.0	8.32	9784.1	9578.0	9386.7	9086.6	9184.8	9072.3	9658.9	8873.5	8993.5
A0A3B6KE85	401	45.7	6.95	6902.7	6783.6	7038.3	6925.2	6934.6	6988.3	7078.4	6999.3	6964.1
A0A3B5Y8V4	434	49.0	5.73	114.0	127.9	119.2	118.9	123.4	109.7	118.9	119.8	108.9
A0A3B6LSJ5	1967	213.4	6.21	6021.3	5948.8	6174.8	6188.3	6131.6	6082.8	6137.1	6219.3	6311.7
A0A3B6KFG9	398	40.8	6.57	289.6	315.4	315.2	318.5	298.8	295.3	316.8	316.9	281.6
A0A3B5XT16	397	44.0	5.80	309.8	344.0	341.8	373.0	319.4	348.9	344.5	340.1	379.3
A0A3B6LTU9	374	40.4	7.47	111.6	90.1	103.0	79.4	111.0	98.3	109.2	103.9	103.4
A0A3B6D695	991	110.1	5.49	61.4	74.0	70.1	61.5	77.4	71.2	65.7	80.7	77.1
A0A3B5XV05	457	48.2	6.84	4667.7	4762.1	4688.2	4527.1	4506.2	4488.8	4495.8	4550.0	4457.2
A0A3B6ISZ5	678	74.7	5.01	9066.9	8832.9	8657.9	9077.3	9021.2	9262.4	8596.7	8924.1	8898.2
A0A3B6IQ35	940	103.0	6.71	509.7	404.7	463.1	427.1	500.3	448.6	383.0	381.1	460.6
A0A3B6MLC5	465	50.2	5.39	971.6	884.2	940.2	923.9	904.8	912.3	886.6	882.0	918.7
A0A3B6EAV0	610	66.1	6.48	911.4	920.0	1002.6	1051.5	950.0	970.4	967.8	924.7	991.3
A0A3B6C7T6	426	47.6	5.86	9530.9	9813.2	9684.8	9687.6	9407.6	9331.0	9538.8	9743.1	9541.1
A0A3B6LM17	472	52.1	6.60	494.7	481.0	476.2	504.7	474.7	508.8	488.7	442.7	508.3
A0A3B6AV52	605	66.6	9.20	447.7	396.0	402.0	387.2	414.5	415.7	438.9	400.3	381.8
A0A3B5ZNE8	358	38.0	5.88	7729.7	7649.6	7664.6	7991.2	7599.9	7883.0	7720.6	7789.7	7695.4
A0A3B6HT29	1469	160.3	6.25	7067.0	7005.9	7059.7	7198.4	7143.4	6955.2	7106.3	6998.0	7118.3
A0A3B6ITH3	479	51.8	8.09	98.2	99.4	97.1	86.1	75.1	70.2	96.5	96.7	83.1
A0A3B6U9V2	307	34.0	6.92	4285.5	4307.5	4358.5	4231.4	4471.2	4501.4	4751.6	4407.7	6233.4
A0A3B6SHJ7	1852	205.9	5.95	42.8	27.1	28.5	32.2	44.8	21.4	28.6	31.4	31.8
A0A3B6LM09	356	37.4	5.52	2190.4	2287.0	2218.5	2092.1	2200.7	2136.3	2064.1	2231.1	2389.5
A0A3B6HY41	481	52.1	7.50	8797.4	8829.9	8609.9	8610.0	8688.1	8854.7	8468.5	8853.2	8654.1
A0A3B6IRQ2	1060	117.3	5.34	2977.6	2901.4	3018.2	3069.8	3123.7	3097.1	3083.4	3043.0	3110.8
A0A3B6TN82	727	76.8	5.66	12082.0	12172.9	11039.8	11663.4	12319.6	12699.3	11934.3	12153.2	12279.7
A0A3B6B891	346	37.2	6.92	7657.8	7599.6	7821.2	7649.6	7253.2	7051.6	7275.5	7471.5	7862.5
A0A3B6MYA2	764	78.6	7.24	6772.0	6836.0	6398.7	6582.4	6281.9	6649.4	6528.1	6548.6	6978.8
A0A3B6MLA6	501	55.3	6.81	303.2	333.7	269.0	252.5	298.7	328.0	333.1	327.7	314.8
A0A3B6B5B2	361	37.2	6.52	266.5	254.9	248.2	242.7	277.6	256.4	258.2	257.9	286.4
A0A3B5YRG3	240	26.3	6.30	815.3	963.3	834.3	954.2	860.5	878.2	889.7	991.6	1020.9
A0A3B6REZ9	369	39.5	5.48	5757.6	5990.1	5805.2	5657.9	5693.3	5809.9	5834.0	6018.4	5877.9
A0A3B6QFY1	491	53.6	8.02	624.7	616.5	654.5	643.4	640.7	613.2	645.1	640.4	637.0
A0A3B6LIH4	237	25.9	4.75	7338.5	7376.3	7404.0	7190.0	7022.1	7526.9	7300.4	7363.0	6954.0
A0A3B5XZP2	743	79.1	4.96	4562.5	4457.5	4605.0	4356.2	4651.7	4633.5	4575.3	4601.4	4652.2
A0A3B6QKA5	897	99.8	5.81	4912.2	5019.6	5379.7	5126.2	5539.1	5249.6	5960.3	5773.2	5249.3
A0A3B6PR35	455	49.8	7.47	7934.5	7658.9	7836.5	7339.9	7754.4	7855.0	7648.2	7652.0	7842.6
A0A3B6NTZ2	418	45.1	7.65	4106.7	4357.8	4270.3	4261.8	4342.1	4312.6	4250.4	4426.5	4513.6
A0A1D5Z340	259	29.4	10.35	2341.8	2424.3	2308.9	2304.3	2251.2	2289.1	2305.6	2235.9	2042.6
A0A3B6JG13	481	52.1	7.99	518.9	569.6	549.0	604.9	591.3	523.1	533.0	537.4	567.8
A0A3B6PLL9	251	28.8	4.37	6013.8	6017.7	6135.4	5951.7	6132.0	6020.9	6370.7	6109.0	5906.7
A0A3B6LKJ0	398	40.8	6.57	616.1	588.2	598.8	591.0	569.5	587.4	623.4	608.2	573.7
A0A3B6MPJ9	183	20.6	6.55	698.6	604.7	627.0	480.3	681.2	739.7	613.6	621.5	525.4
A0A0C4BIT2	378	42.8	5.72	5953.3	5812.6	5818.9	5697.3	5813.1	5916.0	5887.7	5889.5	5648.3
A0A3B6EIU5	212	23.3	6.20	7157.7	6701.5	7025.6	6364.0	7088.3	7168.5	6882.1	7088.4	7184.7
A0A3B6MMQ1	475	52.9	5.60	5873.4	5971.7	5706.5	5663.6	5779.3	5815.3	5769.0	5867.2	5745.6
A0A3B6TSH3	1859	206.6	5.99	11065.9	10439.9	10780.8	10742.3	11122.5	10844.7	10745.6	10605.7	10358.6
A0A3B6IV87	1469	160.4	6.19	678.8	675.4	687.0	729.7	628.7	672.4	670.5	697.4	690.1
A0A3B6H1U9	473	50.5	7.06	8229.3	8294.7	8531.3	8082.5	8370.6	8640.1	8802.1	8459.3	8330.1
A0A3B6GTV3	360	39.5	5.15	10478.0	11275.7	10707.8	11272.1	10580.0	11065.8	10890.7	10726.9	10571.0
A0A077RPF9	337	35.9	8.24	5469.4	5555.6	5841.4	5553.1	5356.5	5497.9	5846.4	5273.0	5177.2
A0A3B6FML6	1529	173.8	8.18	7790.4	7477.6	7651.4	7790.9	7784.5	7683.6	7590.2	7498.6	7498.1
A0A3B6RID6	397	44.0	8.05	261.6	259.2	288.7	239.6	282.8	286.6	303.9	297.4	277.7
A0A3B6EH40	1188	130.2	5.87	1261.5	1224.2	1213.2	1157.6	1233.2	1298.6	1294.7	1207.6	1136.5
A0A077RU01	573	60.2	6.55	1026.5	1027.4	1072.9	1117.2	1078.1	1036.8	993.4	1041.6	1065.5
A0A3B5ZN99	567	62.2	7.44	6153.9	6311.5	6306.0	6029.6	6158.1	6289.9	5938.2	6085.0	6110.1
A0A3B6TV20	324	34.9	8.02	107.2	106.3	109.1	114.2	112.5	115.3	109.9	120.1	101.0
A0A3B6LWF0	475	48.8	8.91	235.6	238.3	262.6	239.0	231.4	230.4	261.8	235.3	222.6
A0A1D5UWE7	987	112.9	5.90	5316.9	5318.3	5326.5	5234.4	5342.9	5287.2	5330.1	5329.5	5270.8
A0A3B6JRQ6	426	47.7	6.18	518.8	538.4	457.2	438.3	478.8	534.4	509.2	537.9	462.9
A0A3B6I0V6	516	57.4	8.98	5530.4	5659.2	5280.3	5295.7	5636.2	5783.2	6167.0	5821.7	5451.5
A0A3B6KBI9	1257	140.4	6.01	422.3	410.8	430.4	369.6	376.4	378.1	386.6	401.6	382.1
A0A3B6I3L9	265	28.5	7.62	7336.6	7634.5	7390.6	7573.0	7549.6	7462.7	7417.6	7461.8	7675.2
A0A3B6CHB5	341	36.5	6.13	3631.5	3628.3	3448.1	3576.3	3513.8	3647.1	3653.1	3840.3	3771.3
A0A3B6PG72	289	31.2	5.31	7324.8	7340.7	7476.9	7625.6	7325.8	7292.3	7227.9	7389.8	7368.9
W5CWZ2	203	22.7	5.47	2889.9	2878.7	2908.9	2844.7	2911.5	2999.6	3007.0	2912.9	2841.4
A0A3B5Y7F7	510	56.2	6.64	905.0	922.7	812.2	724.6	899.8	963.3	830.1	920.8	871.2
A0A3B6FPZ0	242	26.6	5.48	5372.4	5390.5	5443.7	5174.7	5431.3	5591.8	5729.7	5519.6	5388.0
A6Q0N9	419	46.4	6.05	17421.3	17370.0	16711.1	16704.7	17280.4	17808.8	17791.2	17573.0	16612.1
A0A3B6TWH8	370	39.6	8.27	862.8	817.7	822.6	730.7	771.2	851.4	873.8	843.1	839.7
A0A3B6MYB5	322	34.2	6.40	143.3	122.7	121.4	122.3	151.5	138.0	133.8	144.9	135.7
A0A3B5XZR6	252	26.6	6.54	227.5	229.2	231.6	262.3	207.3	225.4	230.1	227.5	243.5
A0A3B6D8Q5	362	39.4	8.81	9376.2	9285.4	8509.3	8787.2	8685.1	8850.8	8522.8	8922.8	8945.4
A0A3B6PIY7	152	16.4	10.56	5501.0	5598.6	5574.2	5520.5	5747.0	5882.6	5748.4	5712.4	5348.2
A0A3B6D567	330	36.6	6.89	1022.0	969.7	964.9	930.3	982.8	972.5	955.9	969.6	1036.7
A0A3B6B5A7	1019	114.4	6.40	1508.9	1419.9	1479.3	1513.8	1574.6	1451.5	1411.7	1419.4	1525.2
A0A3B6SPD7	320	34.0	7.56	5017.2	4864.3	4696.1	4947.0	4790.3	4916.3	4903.8	4892.8	5023.5
W5BRU9	341	36.5	6.61	8242.2	8421.5	7626.4	8011.8	8078.8	8738.0	8134.7	8613.8	8503.8
A0A3B6PQ88	774	83.3	6.92	7178.7	6832.6	6864.4	6693.0	6850.7	6605.7	6394.6	6494.4	6596.0
A0A3B6MYL6	1965	213.3	6.25	519.8	438.0	504.3	470.3	541.4	516.6	516.2	470.8	519.0
A0A3B6AQY3	401	41.0	5.99	1504.4	1471.3	1602.4	1532.7	1582.6	1566.3	1593.5	1487.7	1529.5
A0A3B6RBB7	1210	133.9	9.32	6876.3	6856.2	6869.4	6699.3	6752.6	6684.6	6758.1	6895.6	6574.4
S6AWC2	158	16.3	4.92	9719.0	10349.2	10268.6	11540.0	10823.5	11717.8	7770.4	9483.6	9594.8
A0A3B5YYU8	551	59.5	4.67	712.2	725.1	804.0	712.3	737.1	733.0	796.0	735.5	738.2
A0A3B6HRY3	786	86.2	6.02	5855.0	5855.6	5916.9	5805.5	5943.0	5913.8	5996.2	5953.7	5684.5
A0A3B6AVV7	987	113.1	5.88	386.5	341.4	410.9	373.8	442.6	341.4	356.7	332.9	378.5
A0A3B6RED0	258	29.3	10.35	21675.0	21439.9	21518.9	21093.8	21554.7	22081.9	22095.6	21919.4	20335.8
A0A077RX76	419	46.4	6.05	1055.6	1136.4	1073.2	1133.7	1055.8	1123.5	1118.5	1130.8	1054.1
A0A3B6C1T6	327	35.3	9.03	2926.9	2929.2	2809.5	3029.1	2754.4	2816.9	2768.0	2871.3	2924.5
A0A3B6C8T5	665	73.3	5.10	450.8	444.9	443.9	427.7	443.6	443.2	452.9	503.3	467.4
A0A3B5Y460	204	21.8	6.70	11157.3	11493.2	11559.2	11937.1	11707.6	12378.8	11032.2	11451.3	11600.8
A0A3B6BXR6	309	33.6	7.83	5817.6	6193.0	5786.4	5258.3	5506.7	5562.3	5912.0	5753.9	5261.1
A0A3B5ZNP1	362	40.3	5.81	404.3	405.5	435.0	464.0	422.3	406.7	382.0	433.1	490.7
A0A3B6IMY5	267	30.7	5.02	1851.7	1921.3	1904.7	1822.2	1870.6	1921.3	1906.9	1996.5	1964.1
A0A3B6KQV6	621	68.3	6.57	10294.8	10125.1	10146.4	10093.4	10046.0	9910.0	9736.4	9853.3	10172.8
A0A3B6DH69	3085	334.3	6.10	5687.2	5487.1	5611.0	5509.0	5666.6	5492.6	5546.2	5535.6	5481.4
A0A077S7Q4	310	33.0	8.63	2250.7	2205.2	2214.4	2074.1	2180.4	2183.6	2088.0	2141.1	2109.2
A0A3B6TGC5	329	35.3	7.65	2445.1	2304.3	2269.0	2399.3	2309.2	2277.7	2295.7	2315.8	2414.1
A0A3B6QHZ1	315	35.3	6.81	1343.5	1333.2	1328.6	1317.5	1256.2	1278.6	1213.8	1280.7	1295.7
A0A3B5XYU4	489	53.0	5.20	4118.3	4121.6	4057.1	3877.9	4190.8	4325.5	4205.5	4290.0	4151.3
A0A3B6LN16	634	68.5	8.91	401.9	406.7	385.9	416.6	375.6	352.1	390.4	358.4	342.5
A0A3B6NVU6	468	51.9	7.24	473.3	491.3	473.3	466.1	469.8	469.4	440.9	484.9	447.2
A0A3B6MW80	496	55.4	8.27	3537.4	3629.8	3592.8	3646.9	3567.7	3576.8	3583.3	3643.3	3503.3
A0A3B6PVC1	361	38.2	6.39	6707.9	7045.6	6910.5	6920.5	6798.6	6946.9	7038.2	6943.4	6721.3
A0A3B6ELF5	278	30.3	10.17	1165.1	1211.9	1249.3	1191.5	1188.1	1272.6	1277.1	1261.9	1250.2
A0A3B6DC60	181	20.6	6.95	404.3	362.7	335.3	236.9	313.1	352.9	286.2	352.4	317.5
A0A3B5Z0M8	216	24.5	6.54	1078.5	936.0	1046.4	975.6	1026.7	1038.8	925.2	931.4	1014.5
A0A3B6RGR4	1641	182.8	7.21	247.8	230.9	230.7	244.1	236.4	240.7	218.3	223.6	234.9
A0A3B6AU56	327	35.6	9.04	3910.6	3983.8	3578.4	3515.4	3649.9	3796.5	3833.4	3941.4	3853.9
A0A3B6G0C3	332	35.0	8.48	788.6	806.7	799.5	707.6	723.6	743.8	625.9	777.7	767.0
A0A3B6ATM1	335	35.5	9.04	7803.3	7759.7	7521.1	7508.2	7041.3	7423.9	7297.4	7567.7	7845.2
A0A3B6JD20	598	62.4	5.20	171.9	175.0	184.1	151.5	163.6	181.3	241.1	216.6	271.8
A0A3B6NTD5	783	80.8	6.37	3362.8	3397.7	3250.4	3582.8	3358.4	3527.4	3336.1	3515.9	3538.1
A0A3B6EG10	414	46.6	7.14	2476.8	2459.4	2502.0	2446.1	2421.2	2394.8	2453.1	2488.1	2452.8
A0A3B6U482	310	33.0	8.87	237.9	254.1	276.4	282.3	245.0	266.7	237.3	232.6	242.9
A0A3B6LU07	621	68.2	6.57	202.8	206.8	211.1	211.6	206.2	203.6	189.3	214.8	212.5
A0A3B6JK71	867	93.8	6.39	115.5	113.4	111.8	115.0	113.7	114.8	120.3	114.1	117.2
A0A3B6RT38	861	98.4	8.38	1096.2	1032.6	1044.2	1075.4	1136.0	1064.8	991.7	1067.0	1130.9
A0A1D6A5W6	292	30.9	8.15	1816.9	1975.8	1911.0	2041.9	1895.9	2090.0	1863.3	1842.2	1903.3
A0A3B6RCU0	1307	141.8	6.28	272.8	240.7	256.4	201.2	262.9	244.0	241.2	242.4	233.1
A0A3B6KDQ4	241	26.3	7.02	2338.6	2289.9	2346.6	2346.9	2268.6	2365.4	2309.3	2274.6	2357.4
A0A3B5ZVH8	296	30.4	9.54	4594.0	4737.0	4710.0	4663.4	4778.4	4744.6	4609.2	4717.8	4770.2
A0A077S002	718	81.0	7.68	163.2	103.8	147.9	132.3	157.4	157.6	140.3	129.3	114.0
A0A3B6NW22	780	80.4	7.97	2330.5	2475.4	2152.6	2667.2	2454.0	2446.8	2238.5	2598.0	2601.7
A0A3B6LT20	255	26.7	5.85	5462.8	5670.7	5672.7	5582.0	5448.9	5555.9	5756.8	5493.4	5711.8
W5C2F4	754	82.4	5.66	730.7	724.1	758.0	760.2	758.5	733.4	751.1	751.2	854.3
A0A3B6MYE4	503	55.1	8.82	408.3	390.8	391.2	412.1	384.8	392.6	378.0	383.2	383.9
A0A3B6EHP7	351	40.7	5.00	9022.0	9911.7	9054.2	9703.1	8980.0	9237.6	8832.9	9330.7	9171.8
A0A3B6LKX6	915	99.4	7.06	540.2	520.9	558.5	511.8	592.5	553.7	534.4	542.3	537.1
A0A3B6JDF8	233	24.4	6.39	570.8	517.7	536.0	623.0	598.2	500.8	485.8	498.3	562.0
A0A3B5XU98	567	62.3	7.43	1312.4	1388.2	1325.8	1373.9	1336.7	1315.0	1314.4	1320.9	1400.6
A0A3B6RFX8	366	40.2	7.53	5048.0	5119.3	5035.3	4949.4	5040.0	5032.3	5009.6	5075.9	5052.6
A0A3B6JIS2	696	76.7	7.02	5162.8	5183.9	5135.6	5122.7	5182.0	5142.2	5194.0	5151.5	5121.4
A0A3B6PPJ5	370	40.6	6.86	3980.3	4055.4	4133.4	3825.8	3684.1	3757.6	3719.2	3663.1	3775.9
A0A3B6EED3	718	81.1	7.69	9347.6	9433.1	9491.5	9441.6	9496.6	9489.1	9926.2	9443.0	9766.6
A0A3B5YZG5	1040	114.7	6.23	363.2	367.9	420.6	406.9	356.1	385.7	417.6	395.3	421.9
Q8W428	323	34.1	6.49	3995.9	3862.4	3783.6	3916.6	3800.2	3984.4	3573.1	3862.9	3973.5
A0A3B6IPZ0	399	42.6	6.62	6967.0	7053.9	7181.6	6771.6	6835.5	6978.7	7043.5	6942.3	6946.5
A0A3B6IUL2	419	44.3	8.57	6442.7	6875.0	6540.0	6513.1	6771.3	6975.9	7298.3	7035.6	6492.7
Q93YY0	604	68.1	7.83	4677.2	4659.2	4612.0	4367.2	4492.4	4569.3	4734.5	4653.3	4200.4
A0A3B6JGE7	363	39.2	4.94	4487.6	4592.7	4322.5	4123.7	4215.2	4031.4	3922.9	4026.7	4294.1
A0A3B5ZQ61	744	86.8	7.28	2391.9	2440.1	2388.1	2338.9	2268.8	2320.4	2335.0	2401.1	2404.9
A0A3B6U0I3	861	98.4	8.38	300.6	251.4	321.0	301.9	352.2	306.4	285.8	259.3	275.0
A0A3B5ZVE0	1369	149.6	6.81	5809.7	5765.8	5536.1	5704.8	5519.6	5484.0	5697.0	5684.4	5638.1
A0A3B6IYF3	1041	115.9	6.25	6289.9	6243.1	6113.3	5928.3	6299.6	6434.1	6261.4	6367.5	6105.8
A0A3B5YQ67	1106	122.1	5.39	279.5	271.8	256.1	283.6	261.3	248.6	252.1	260.8	255.2
A0A3B6EMU0	662	72.9	9.10	5015.2	5172.4	5000.4	5027.9	4954.3	5026.3	5108.2	4992.5	4911.4
A0A3B6DM05	692	76.2	5.08	7960.5	7879.2	8129.4	7871.3	8012.1	8049.1	7988.6	7695.4	8025.1
A0A3B6DBF1	1036	119.2	9.06	6376.0	6397.1	6318.7	6505.4	6382.7	6315.5	6092.6	6384.5	6482.2
A0A3B6JL78	250	27.5	6.35	65.1	76.9	69.8	55.0	61.8	66.2	74.3	63.8	75.5
A0A3B6FS48	1267	136.8	6.70	6044.1	5579.1	5914.8	6042.5	6317.2	6098.2	5633.9	5782.9	6084.0
A0A3B6TN46	320	33.9	7.56	1404.4	1370.4	1378.9	1399.9	1269.5	1320.0	1268.1	1297.6	1331.9
A0A3B5Y6B4	588	65.6	5.72	152.2	136.3	145.9	133.3	145.0	164.9	154.1	170.4	150.6
A0A3B6HUB8	321	34.1	7.30	6667.2	6472.3	6136.2	6512.0	6069.3	6320.3	5623.1	6238.9	6394.4
A0A3B6GM56	606	64.9	8.97	6397.8	6536.4	6428.4	6414.6	6482.6	6564.6	6692.2	6560.1	6166.4
A0A3B6CJD6	347	37.3	7.40	8852.1	8956.8	9404.4	8655.9	8566.6	8294.7	8903.2	8664.6	8613.0
A0A3B6QKN1	216	22.6	6.76	832.6	822.0	793.5	793.7	837.9	818.5	832.4	865.1	834.9
A0A3B6MWE3	252	26.4	6.11	658.0	678.2	690.4	615.0	635.1	642.0	667.2	632.9	658.4
A0A3B6C6T1	666	74.1	6.06	3197.5	3122.7	3188.2	3204.6	3168.8	3123.1	3063.6	3071.5	3197.9
A0A3B6GTZ6	341	37.8	6.86	7883.4	7845.1	7716.4	7692.5	7605.5	7612.5	7173.6	7498.1	7508.6
A0A3B6NJ31	426	47.3	6.99	449.2	425.5	420.7	441.1	430.2	394.3	445.6	431.7	452.0
A0A3B6Q8Z9	431	47.8	6.84	6999.5	7117.0	7091.7	6887.0	6885.3	6736.1	6904.2	7130.3	7112.9
A0A3B5Z5F1	589	65.7	5.72	5667.9	5443.8	5786.3	5382.1	5793.4	5767.8	5855.3	5563.6	5512.1
A0A3B6LGU5	502	55.5	6.89	7270.3	6646.7	6561.5	6496.7	6608.0	6765.5	6693.2	6684.2	6520.5
A0A3B6HRZ3	416	44.0	8.59	1868.3	1912.5	1946.5	1992.3	2031.1	1946.3	2026.7	2029.1	1954.6
A0A3B6RKK4	473	52.0	5.00	5972.0	5766.8	5851.0	5687.8	6082.3	5972.1	5718.6	5868.5	5960.3
A0A3B5ZV09	565	61.2	6.49	5845.5	5849.2	5940.0	5904.4	5713.2	5670.4	6079.3	5807.3	5722.7
A0A3B6AXQ5	1625	182.2	6.30	5223.0	5211.8	5435.1	5155.3	5444.1	5371.8	5753.4	5523.0	5118.5
A0A3B6R960	131	14.2	5.05	5458.3	5847.1	5830.6	5489.6	5603.3	5870.1	5961.2	5704.3	5719.2
A0A3B6IN84	316	35.1	8.68	6671.9	6984.6	6832.8	6681.9	6589.4	6652.0	6872.0	6966.1	7014.4
A0A3B6KQ76	503	55.0	9.04	5484.7	5458.7	5368.8	5201.3	5316.3	5365.2	5501.8	5557.5	5507.6
A0A3B6NWB1	902	100.5	5.87	232.1	221.2	218.7	250.8	232.9	223.8	233.4	208.8	224.8
A0A3B6GMS8	358	39.0	6.40	6285.9	6570.7	6368.2	6683.5	6527.5	6797.6	6055.6	6533.3	6629.7
A0A3B6KAD9	502	55.5	6.20	1833.5	1779.2	1714.6	1695.9	1657.4	1759.2	1762.9	1803.5	1781.3
L7RYL1	351	40.2	5.41	4750.3	5000.9	4866.5	5016.6	4813.8	4842.3	5046.4	4931.6	4769.4
A0A3B6PNJ5	214	24.3	5.66	1079.0	1055.5	1069.4	1018.1	1116.6	1102.4	1051.6	1056.3	1105.6
A0A3B6CBJ4	475	51.5	6.04	1562.2	1639.0	1669.8	1594.6	1728.8	1687.5	1792.5	1796.8	1645.9
D5MTE2	456	49.7	5.80	4988.8	4868.6	4934.9	4698.3	5039.7	5067.9	5122.8	4965.9	4915.9
A0A3B6RHN0	247	27.1	5.17	97.1	103.4	109.7	80.7	101.5	106.3	117.3	116.6	101.5
A0A3B6HTX8	696	76.7	6.90	208.1	195.4	209.8	194.2	226.7	219.0	200.2	199.7	217.0
A0A3B6JL41	422	44.5	8.31	675.8	693.6	681.1	637.3	656.8	687.5	730.5	709.9	658.9
A0A3B6HU54	160	17.1	5.31	9190.8	9618.3	8856.9	9011.0	9177.8	10238.5	9128.1	9645.1	9624.6
A0A3B6C663	347	37.7	6.37	769.5	770.4	759.7	717.4	715.7	751.3	750.8	799.4	798.5
A0A3B6PMP7	1144	130.6	5.45	9911.2	9559.1	9711.1	10076.6	9519.7	9258.7	9097.3	9080.1	9175.9
A0A3B6GQ76	718	81.1	7.69	1067.9	1065.1	1026.2	1042.6	1017.2	1079.4	1087.5	1078.3	1074.8
A0A3B6AZ86	1076	120.1	6.24	6837.9	6673.0	6711.7	6850.3	7271.7	6992.8	6960.0	7010.1	7440.8
A0A0C4BIZ6	213	23.6	5.39	8262.5	8324.3	8222.4	8591.4	8311.0	8298.8	8254.5	7976.0	7935.9
A0A3B6PHK7	325	33.6	8.32	129.8	138.9	128.3	158.6	133.4	159.0	147.5	157.3	141.0
W5D5R6	158	16.2	4.98	1435.6	1553.5	1467.5	1648.0	1652.5	1701.6	1212.7	1388.1	1382.1
A0A3B6RGD2	408	42.5	4.69	990.9	997.4	991.6	982.9	1011.3	940.4	1019.1	1038.7	1021.4
A0A3B6TTW2	380	41.4	8.47	5334.8	5508.5	5600.0	5580.5	5415.7	5410.4	5735.3	5499.2	5513.1
A0A3B5YW44	489	53.1	5.20	1644.0	1763.9	1643.6	1541.6	1742.0	1770.9	1729.7	1770.3	1713.4
A0A3B6NX88	363	38.9	5.11	4080.3	4068.6	4075.4	3932.2	4160.2	4092.0	4106.1	4162.6	4026.9
A0A3B6PS90	365	39.5	5.55	1647.2	1551.5	1642.8	1645.6	1755.9	1593.7	1381.3	1464.0	1534.8
A0A3B5ZRS7	1107	127.2	5.08	8871.5	8787.3	8893.0	8965.6	9037.0	8713.4	9043.2	8976.7	8786.5
A0A3B6PIZ5	506	54.8	6.73	794.2	785.6	774.9	721.0	707.2	710.1	709.3	720.5	649.9
A0A3B6ASA5	157	15.7	6.28	7399.6	7710.6	7311.8	7597.6	6777.5	7175.3	7185.3	7056.8	7403.1
A0A3B6TN66	407	42.4	4.73	5651.3	5466.9	5676.7	5424.9	5400.0	5367.7	5616.8	5438.5	5523.1
A0A3B6DLG7	590	64.7	5.36	5660.8	5869.9	5728.9	6132.4	5857.1	5881.3	5818.0	5904.6	6186.2
A0A3B6NTT8	315	35.4	6.57	11514.4	11571.3	11155.0	11179.8	11426.6	11418.4	11043.0	11479.2	11174.0
A0A3B6PJ30	307	34.0	6.39	633.6	619.0	651.4	661.8	661.3	644.2	659.9	668.8	660.7
A0A077S1B8	364	39.6	6.90	4462.7	4432.6	4524.0	4342.2	4134.9	4453.0	3638.9	4359.8	4392.7
A0A3B5Y6N2	244	26.1	5.58	636.4	676.0	679.6	675.7	635.8	675.5	658.1	626.2	668.0
A0A3B6KL99	1967	213.4	6.13	141.5	137.1	135.6	136.6	146.6	146.7	149.2	139.7	140.9
A0A3B6DD91	307	35.3	9.26	1924.8	2053.0	2056.0	2060.3	2013.1	1858.1	1988.6	2009.5	2046.9
A0A3B6AZG1	346	37.3	8.19	5437.5	5740.3	5451.0	5465.7	5344.8	5386.1	5641.7	5386.1	5404.4
A0A3B6RPZ4	370	39.6	8.27	453.7	430.2	438.0	403.1	435.8	440.4	438.9	426.0	442.1
A0A3B6JDS9	399	42.6	6.30	2538.2	2613.3	2625.4	2779.3	2588.2	2563.3	2558.2	2731.7	2613.5
A0A3B6GTW9	788	87.1	5.73	352.7	222.6	364.1	300.1	361.5	340.1	265.0	226.9	249.1
A0A3B6H4R5	573	60.4	6.70	6299.9	6168.6	6250.1	6348.5	6320.5	6249.5	6004.3	6168.7	6281.0
A0A3B6ER29	391	43.3	5.40	167.8	180.6	175.9	165.6	194.9	186.4	192.3	185.8	178.0
A0A3B6MSU8	356	37.3	5.67	1380.9	1415.3	1300.8	1192.0	1355.2	1351.2	1320.5	1400.6	1377.1
A0A3B5Y3B9	249	27.1	6.15	780.1	752.0	808.1	809.3	805.1	775.5	759.2	742.8	795.1
A0A3B6EAP4	603	64.8	8.98	971.6	973.4	1011.7	1056.3	981.7	954.8	1101.5	956.6	1023.3
A0A1D6RE03	166	18.1	6.79	8178.5	8097.6	8529.6	8446.3	8236.5	8146.7	8381.9	8399.9	8181.6
A0A3B6H293	445	48.5	5.44	603.6	615.5	648.5	645.5	689.8	616.1	615.4	606.4	588.5
W5GQY7	208	23.2	5.17	5293.6	5551.9	5523.6	5610.3	6126.0	5420.4	5630.4	5720.9	5637.6
A0A3B6KLP1	380	40.4	7.58	11625.0	11430.6	12271.0	11606.3	11105.6	11452.4	11035.9	11149.1	11652.1
A0A3B6JNC2	246	27.4	6.80	7331.0	7331.7	7343.9	7255.4	7271.4	7303.1	7738.9	7152.6	7472.7
A0A3B6RFS0	1138	125.3	7.21	3687.1	3515.9	3655.9	3652.6	3549.2	3631.1	3729.4	3628.6	3639.4
A0A3B6KCU6	500	53.9	6.06	4775.4	4759.8	4682.2	4766.9	4657.8	4919.9	4654.6	4802.0	4767.5
A0A3B6QP50	328	36.5	6.80	7591.8	7527.9	7632.1	7637.9	7409.2	7410.7	7505.5	7339.0	7586.5
B5B3P8	160	17.1	5.31	654.4	710.3	650.4	718.4	651.0	722.2	658.1	665.5	671.5
A0A3B6DF66	468	51.0	5.94	211.0	206.2	227.6	237.6	236.9	223.9	223.9	220.1	219.8
A0A3B6NW91	263	29.1	4.69	463.8	518.5	480.0	477.2	481.4	476.7	499.7	538.9	503.2
A0A3B6QJZ8	1148	131.2	5.30	222.0	208.4	223.8	228.3	238.2	243.1	220.2	203.0	229.9
A0A3B5ZVU6	286	30.2	7.87	847.4	851.2	814.9	855.3	806.5	817.0	791.1	861.2	824.1
A0A3B5Y7Z4	1291	142.1	5.31	6319.1	6262.0	6547.7	6430.3	6397.6	6214.3	6334.0	6324.8	6249.7
A0A3B6QKB5	453	47.3	5.07	6820.0	6737.0	6558.8	6242.9	6321.7	6765.2	6368.2	7032.6	6831.3
A0A3B6PMH4	826	89.6	6.43	9698.6	9270.9	9457.3	9288.8	9662.1	9203.2	9441.1	9170.2	9372.8
A0A1D5V1L1	533	58.8	5.80	8541.4	8557.7	8578.0	8600.2	8431.0	8415.5	8854.5	8426.5	8086.5
A0A1D5V177	415	46.2	6.07	4181.7	4312.0	4442.4	4503.6	4294.1	4568.6	4490.8	4363.6	4188.1
A0A3B5Z0U1	964	104.1	8.02	3571.9	3613.7	3478.2	3545.6	3637.3	3687.7	3615.7	3682.8	3708.4
A0A3B6NY09	324	34.2	6.74	210.9	215.4	226.9	233.3	229.3	198.9	236.0	222.1	203.9
A0A3B6R6X8	661	72.5	5.45	443.3	425.0	462.4	497.9	523.0	495.1	578.1	508.8	514.0
A0A3B6EEJ2	333	36.0	7.34	10292.9	10526.1	9634.5	10283.4	10530.1	10859.7	9795.7	9996.0	9901.5
A0A3B5Y0E0	4193	468.7	6.05	5840.3	5860.3	5969.2	5844.1	5983.0	5900.3	5646.5	5860.5	5958.7
A0A3B6MPB0	1036	113.1	5.74	7722.7	7589.1	7742.3	7978.2	7889.2	7769.1	7540.7	7622.4	7593.4
A0A3B6ENC3	574	62.2	9.51	4731.7	4630.4	4824.1	4884.2	4924.8	4750.6	4908.2	4834.0	4758.2
A0A3B5XZ31	1369	149.5	6.65	140.5	128.4	126.9	106.3	131.3	150.6	139.3	147.0	119.8
A0A3B6LS54	697	78.4	5.39	5380.0	5323.8	5314.9	5323.5	5463.8	5401.4	5392.3	5445.5	5522.0
A0A3B6B0H8	388	44.0	5.40	9395.2	9517.4	9318.1	9428.2	9506.1	9554.3	9556.8	9775.9	9874.2
A0A3B6FTP5	662	73.1	9.07	652.7	722.4	703.7	758.1	767.8	767.3	796.4	701.5	770.7
A0A3B6EB16	438	48.3	7.47	7320.6	7037.7	6971.6	6812.5	7019.2	6889.2	7014.5	6768.4	6618.2
A0A3B5ZWJ6	866	97.7	6.80	6352.3	6399.7	6357.5	6219.6	6402.9	6109.7	6239.9	6250.0	6205.2
A0A3B6C759	301	34.5	9.26	1046.7	1129.0	1128.3	1115.0	1068.4	1045.7	1164.8	1122.7	1016.1
A0A3B6KKL7	307	35.0	5.33	671.6	722.1	690.1	699.5	720.8	731.5	746.6	756.1	724.3
A0A3B6RG08	326	35.1	7.88	274.1	255.3	253.2	283.2	299.1	252.8	285.3	241.5	308.7
A0A077S4K0	588	64.4	4.77	1639.4	1594.7	1647.3	1560.1	1604.9	1656.7	1641.3	1624.1	1561.0
A0A3B6KJM3	376	40.2	5.38	1710.8	1763.8	1777.3	1708.0	1719.7	1670.3	1769.0	1749.1	1832.5
A0A3B6PNM7	315	35.4	6.81	1164.2	1154.1	1213.0	1254.2	1185.2	1174.6	1105.6	1040.4	1107.9
A0A3B6LW93	706	75.3	6.34	3242.3	3236.7	3185.5	3158.3	3123.2	3190.3	3197.7	3201.1	3380.3
A0A3B5XZM9	2577	281.1	6.27	5185.5	5017.1	5101.0	5082.9	5173.8	4991.7	5139.8	5045.5	5174.4
A0A3B6GVH3	162	17.3	5.31	1269.1	1340.7	1342.4	1285.2	1311.5	1323.0	1244.4	1278.3	1420.0
A0A3B6FUF0	212	23.4	6.20	2528.5	2607.5	2586.8	2552.8	2389.8	2548.2	2291.6	2188.4	2410.5
A0A3B6NXQ9	379	42.3	8.68	1370.2	1347.0	1411.7	1306.7	1426.3	1353.0	1389.7	1333.2	1510.5
A0A3B6CJ56	536	55.6	6.58	3924.6	3901.3	3868.8	3719.7	3875.8	3933.2	3945.2	4010.1	3952.6
A0A3B5ZYX7	499	53.7	6.30	4335.1	4419.4	4351.0	4129.7	4118.9	4277.4	4305.8	4307.7	4225.0
A0A3B5Y3I8	350	40.2	6.52	2544.0	2464.1	2613.4	2556.8	2627.7	2649.5	2491.4	2621.5	2521.4
A0A3B6GRV7	419	46.5	5.90	1681.6	1601.0	1652.7	1700.8	1675.4	1626.6	1619.4	1708.2	1603.0
A0A3B6LM04	871	98.8	5.82	662.6	663.4	648.1	627.3	649.4	610.9	637.6	642.0	689.6
A0A3B6LJ54	621	68.7	6.11	59.2	69.3	63.6	83.9	71.1	68.1	74.6	81.1	70.2
A0A3B6JJL8	326	36.2	6.96	7776.8	8135.7	8241.8	8671.6	8171.7	8088.9	8307.6	8345.9	8272.4
A0A3B6IL34	213	23.2	5.91	768.7	837.4	765.6	792.2	801.4	802.3	848.8	895.6	812.2
A0A3B6ELY8	162	17.3	5.31	11427.4	12029.4	12016.7	11580.2	11534.3	12144.7	11058.0	11541.7	11817.8
A0A3B5XZR8	256	27.1	8.37	445.7	363.4	409.5	426.8	415.8	435.6	401.5	389.1	399.1
A0A3B6NJC1	507	55.9	6.18	6221.0	6271.9	6269.2	6294.1	5913.1	6073.3	5986.7	6367.3	6509.7
A0A3B6EFA0	156	16.1	4.84	1256.5	1395.2	1260.2	1475.5	1319.1	1477.4	979.6	1180.8	1284.9
A0A3B6MVJ2	642	73.3	7.21	10131.0	9386.6	9433.3	8605.7	9726.9	10199.9	9983.3	9848.1	9013.5
A0A3B6GV83	776	84.6	6.33	4427.8	4634.2	4595.7	4787.8	4581.9	4555.4	4575.6	4545.1	4586.4
A0A3B6LIG5	585	65.5	6.46	5108.3	5217.8	5256.7	5689.3	5686.6	5733.1	5894.7	5863.4	6000.9
A0A3B5XUJ2	394	42.3	6.24	995.3	935.1	943.9	951.7	946.0	910.5	983.5	992.3	963.0
A0A3B6U6X3	219	24.1	5.54	73.4	84.1	93.1	95.4	82.2	98.3	100.2	104.0	99.6
A0A3B6JF34	321	34.0	7.61	524.7	496.7	462.2	485.5	461.0	492.6	416.6	485.6	508.6
A0A3B5XWM4	437	47.2	8.98	8355.8	8649.7	8292.4	8225.6	8324.8	8577.6	8745.0	8499.9	8432.5
A0A3B6NVQ1	729	80.6	7.69	6938.1	6939.7	7174.8	7165.8	7103.4	6874.1	7541.8	7212.5	6506.1
A0A3B6MQ77	894	101.2	5.66	6106.6	6048.8	5821.3	5793.5	6036.5	5841.8	6058.1	5892.3	6216.9
A0A3B5Y2G8	808	88.4	7.20	192.1	213.2	193.5	205.0	186.5	210.2	224.2	221.6	200.5
A0A3B6KDV3	423	46.8	5.72	9669.0	9303.9	9358.8	8951.6	9593.0	9643.2	9992.4	9598.8	9256.0
A0A1D5URZ6	572	64.1	7.20	3455.1	3591.6	3545.3	3849.1	3689.3	3627.2	3636.9	3635.2	3615.5
W5CWR9	341	37.7	6.86	437.6	494.1	519.5	529.2	446.8	392.9	368.6	376.8	468.9
A0A3B6GR43	437	47.3	5.66	3439.2	3504.8	3476.1	3421.9	3462.4	3416.6	3370.6	3414.4	4091.5
A0A3B5ZYA9	454	47.7	6.13	417.0	426.1	399.9	381.6	416.4	432.6	418.7	445.8	438.6
A0A3B6H0I7	279	31.0	8.59	5812.1	5804.8	5963.8	5919.0	5709.1	5691.9	6047.6	5692.5	5695.8
A0A3B6H1A8	335	35.7	9.23	1003.2	969.5	984.4	1034.3	983.0	985.8	940.3	988.0	1036.9
A0A3B6KTN2	326	35.4	5.63	794.8	857.0	784.9	781.2	767.2	832.8	754.7	828.9	819.7
A0A3B6LI87	517	56.8	6.34	751.5	757.2	797.8	769.2	778.2	760.4	803.5	808.5	774.7
Q96185	231	25.3	8.27	5913.0	6039.2	5919.8	5648.4	5735.1	6097.3	5861.8	5966.4	5959.6
A0A3B6TGD2	314	35.2	7.28	4695.4	4817.8	4778.1	4831.9	4815.4	4638.8	4914.5	4787.3	4641.4
A0A3B6TJT9	301	33.7	5.01	387.4	387.7	399.0	381.6	367.4	377.0	395.6	414.1	397.5
W5CTN8	435	47.1	5.86	243.2	236.3	232.2	237.6	233.7	239.2	287.4	261.1	268.5
A0A1D5UH99	275	29.0	8.50	2361.4	2248.6	2140.6	2164.6	2147.5	2501.5	2515.2	2490.6	2231.1
A0A0C4BJ10	217	23.9	5.54	6441.0	6864.4	6532.0	6833.2	6696.1	6674.9	6811.1	6920.0	6652.8
A0A3B5ZMD5	362	40.3	6.34	1060.0	1095.1	1148.4	1115.3	1068.0	1058.1	1022.7	985.4	1081.6
A0A3B6MZU1	307	35.2	5.33	5463.3	5634.9	5562.6	5577.6	5575.4	5642.1	5935.7	5900.6	5710.9
A0A3B5YZX2	812	88.9	7.46	6130.8	6277.6	6242.4	6263.3	6249.8	6199.5	6349.6	6174.1	6156.3
A0A3B6JHZ7	1119	130.8	5.88	1081.2	1093.7	1084.7	1073.9	1094.8	1071.4	1061.6	1052.1	1152.1
A0A3B6NPN7	1077	116.6	9.36	263.6	229.3	238.8	246.5	237.9	223.2	233.4	251.5	231.8
A0A3B6FTJ0	632	69.1	6.80	688.9	729.2	645.5	640.6	648.4	670.1	695.9	740.4	669.3
A0A3B6KAV1	1020	111.0	6.09	270.7	271.0	271.6	292.3	270.8	282.1	297.4	317.4	300.4
A0A3B6RGM3	334	36.4	4.94	7101.5	6750.2	6519.6	6270.7	6396.8	6451.3	6016.4	6357.1	6293.0
A0A3B6IJP9	224	23.6	6.54	5245.7	4296.8	4393.4	4149.8	4528.3	4760.8	3802.9	4493.4	4004.7
A0A3B6B1E8	509	57.8	6.43	8096.0	8165.2	7612.2	7613.9	7660.3	7900.0	7935.4	8082.7	7703.5
A0A3B6NL84	325	33.5	8.32	2282.9	2068.7	2265.4	2341.8	2152.5	2264.7	2201.8	2126.7	2240.0
A0A3B6QF92	1072	116.4	9.36	297.2	330.6	300.5	327.0	307.4	285.1	298.9	286.4	311.9
A0A3B6B8R9	341	36.5	5.96	2044.8	1939.0	2063.3	2045.7	2126.0	2030.7	1940.5	1960.0	2056.2
A0A3B6CA96	576	64.3	7.46	1016.4	957.8	995.6	1039.1	1057.4	991.0	930.5	951.5	970.0
A0A3B6EQ91	424	44.6	9.17	4309.2	4205.2	4164.6	4045.7	4011.3	4280.7	4118.8	4357.5	4313.0
A0A3B6PFY3	863	98.6	5.47	4935.3	4956.3	4894.7	5053.7	4845.1	4939.9	4902.9	4883.2	4970.7
A0A3B6PJM1	416	43.8	7.46	495.1	529.3	531.5	548.7	549.5	510.3	563.4	540.6	558.8
A0A3B6NJ44	429	45.2	4.94	1187.1	1166.6	1182.9	1031.2	1260.2	1245.3	1261.7	1300.7	1162.5
A0A077S2F2	483	54.9	5.57	5377.0	5230.4	5254.1	5107.2	5249.6	5174.3	5226.5	5140.4	5130.0
A0A3B6B684	593	64.8	5.21	1016.5	978.3	983.4	1020.4	1029.5	1032.4	932.1	992.0	984.4
A0A3B6MMZ7	1020	111.0	6.33	5231.8	5169.4	5257.6	5192.0	5287.3	5269.1	5250.1	5199.5	5351.3
A0A3B6JGP3	266	29.5	4.83	602.3	645.5	639.0	572.5	572.8	599.8	636.5	669.0	622.8
A0A3B5YSH7	358	38.1	6.18	1439.0	1517.2	1491.6	1608.6	1469.6	1526.0	1513.9	1586.6	1609.6
A0A3B6JH99	601	64.5	7.58	326.1	293.7	294.6	271.0	317.9	345.5	290.4	295.6	295.0
A0A3B6RNX6	120	12.1	4.55	6712.1	6967.7	6927.2	7160.0	6747.2	6989.2	7144.9	6979.0	7149.2
A0A3B6KLR7	613	70.6	7.01	86.1	101.0	101.9	95.6	80.7	93.9	95.4	74.5	80.6
A0A3B5ZNL5	394	42.3	6.38	4753.5	4707.4	4561.0	4598.5	4853.4	4637.1	4732.8	4703.6	4725.8
A0A3B6ARW8	833	92.2	8.29	222.4	215.6	242.2	243.3	259.1	243.8	235.9	238.5	239.0
A0A3B6H0Q3	427	44.6	5.52	4358.3	4028.1	4104.2	3765.5	4151.6	4089.1	4186.7	4159.6	3989.5
A0A3B6QKT9	370	40.6	6.62	370.8	336.3	357.7	349.1	378.8	340.8	346.1	345.0	374.9
A0A3B6NPP6	360	38.5	5.97	5883.5	5832.0	5803.2	6360.5	6099.9	6140.7	5798.9	6007.3	6131.7
W5FUB4	584	66.0	7.80	9226.6	8597.6	9004.0	8909.7	8963.9	8768.6	8668.7	8698.7	8889.3
A0A3B6DLN3	511	55.5	7.64	413.5	398.4	422.3	422.5	415.5	418.1	418.4	392.7	398.4
A0A3B6KD27	622	67.6	6.10	5306.8	5226.7	5240.8	5020.0	5237.1	5100.7	5086.7	5122.5	4946.0
A0A3B6D6T0	833	92.0	8.29	7351.3	7286.1	7444.0	7446.7	7494.2	7455.5	7480.2	7232.3	7198.4
A0A1D5UIU1	425	47.4	5.83	2855.8	2855.1	2852.6	3140.0	2830.9	3087.2	2917.1	2931.9	2962.2
A0A3B6LU21	503	55.1	8.92	548.8	524.2	516.9	515.5	558.5	486.9	496.5	482.5	485.1
A0A3B6AVT7	707	76.2	6.42	897.9	903.1	969.0	987.3	899.0	904.7	903.3	918.1	909.0
A0A077S6R6	574	62.3	9.47	457.7	500.4	488.6	458.1	485.5	507.6	489.2	501.3	438.9
F4Y590	712	81.2	5.05	268.2	268.5	287.5	391.2	361.1	340.4	358.7	341.2	338.6
Q944C6	221	25.1	7.12	10541.1	11865.9	10939.5	10988.2	10652.2	11126.9	11381.2	11479.5	11131.4
A0A3B6HZ84	344	37.6	6.81	4734.1	4555.6	4577.9	5386.0	4919.1	5127.0	4929.8	5166.8	5216.8
A0A3B5ZZ53	350	40.2	6.52	8153.6	7956.1	8067.6	8016.2	8117.2	7980.9	7893.2	8013.2	8049.1
A0A3B6FLB3	275	29.6	6.54	568.8	579.8	565.1	571.0	510.9	532.7	588.2	556.9	601.3
A0A0C4BKL3	400	44.7	7.44	10398.1	9926.2	10058.9	9876.4	10253.0	9990.8	10063.6	10035.6	9818.7
A0A3B6PCU7	483	50.6	5.11	6453.8	6697.1	6606.0	6494.3	6397.6	6416.2	6644.1	6657.6	6508.2
A0A3B6IRA0	721	81.6	7.33	5906.6	5668.8	5865.8	5709.0	6169.4	5935.6	5885.3	5772.9	5706.4
A0A3B5ZN33	827	91.9	6.46	3221.5	3095.0	3415.2	3101.5	3169.0	3176.2	3203.7	2986.4	3200.8
A0A3B5ZVJ3	2577	281.2	6.20	74.7	74.6	66.6	65.2	67.1	66.3	59.7	79.0	75.9
A0A3B5ZWW3	289	31.8	5.47	1500.8	1367.9	1431.0	1195.2	1499.1	1555.8	1493.4	1510.7	1462.8
A0A3B6B2X1	713	77.2	6.21	1104.5	1125.8	1080.7	1134.4	1073.6	987.4	1003.3	1019.4	1003.9
A0A3B6I1B1	267	30.6	5.02	8286.1	8579.6	8484.8	8402.5	8195.0	8353.0	8646.2	8529.4	8452.1
Q8S4P7	225	23.6	7.61	3846.5	3693.4	3532.6	3935.7	3477.9	3407.5	3132.5	3798.8	3838.3
A0A3B6ISR1	853	92.4	6.68	986.5	935.9	904.4	949.9	971.5	957.1	961.3	963.6	953.9
A0A3B6IP49	601	64.5	7.55	3447.4	3406.5	3508.5	3519.9	3402.3	3462.4	3475.8	3463.7	3592.2
A0A3B5ZPK3	340	35.9	8.27	4915.1	4460.8	4480.3	4846.3	4700.1	4788.8	4659.1	4649.7	4532.2
A0A3B6G1F9	416	45.7	5.53	277.4	276.8	277.6	255.7	281.7	278.7	296.4	291.2	296.4
A0A3B6MMP0	517	56.6	6.29	6871.7	6761.0	6888.2	6804.4	6688.4	7009.4	6948.4	6909.4	6890.0
Q1W693	532	59.4	5.91	5079.7	5223.8	5313.2	5078.7	5052.6	5136.5	4920.2	5171.3	5103.1
A0A3B6KKU4	695	78.3	5.43	32.4	37.3	38.4	30.4	37.3	34.7	37.5	32.9	42.7
A0A3B6JGR6	319	33.9	8.46	1832.2	1817.9	1582.9	1740.9	1544.0	1774.5	1463.6	1805.6	1891.3
A0A3B6EJ16	725	78.4	5.47	448.2	444.5	393.7	431.2	440.2	436.3	356.2	417.4	399.4
A0A3B6NYF7	413	46.2	6.58	6048.1	6134.5	6109.8	6148.9	6267.0	6313.9	6246.2	6191.4	6086.1
A0A3B6PVG4	370	39.4	5.16	828.3	845.8	864.9	847.8	876.0	884.5	861.2	864.3	834.9
A0A3B6KD16	547	58.4	6.80	85.4	73.6	87.3	92.3	93.6	84.9	100.9	109.9	93.1
A0A3B6LTB9	638	68.3	5.76	483.7	503.2	539.5	606.3	616.2	595.1	625.2	635.9	625.3
A0A3B6SF68	369	38.5	6.93	2822.4	2756.5	2943.4	2868.7	2800.7	2705.0	2940.6	2923.6	3041.4
A0A3B6KPZ2	251	26.4	6.11	676.7	639.2	750.7	716.3	693.3	698.3	690.0	658.2	736.0
A0A3B5Z5P9	1090	121.8	5.34	8245.1	8039.5	8257.9	8222.9	8323.4	8323.6	8224.5	8229.5	8028.1
A0A3B6LID5	549	58.7	7.24	3229.3	3149.9	3206.2	3132.3	3345.2	3157.2	3285.4	3290.2	3231.8
A0A3B6MZB9	638	68.1	6.19	1302.6	1286.3	1322.2	1691.1	1715.8	1759.5	1748.7	1752.3	1833.6
Q8RW00	243	26.4	5.10	10543.4	11066.9	10428.2	10070.6	9827.7	10052.3	9806.0	10319.0	10425.1
A0A3B6B059	366	40.6	7.06	2263.6	2368.6	2277.9	2217.2	2166.0	2227.0	2153.6	2306.4	2297.9
A0A3B6CFE5	605	65.8	5.26	5557.9	5478.3	5527.8	5565.6	5529.8	5381.5	5505.4	5499.2	5555.4
A0A3B6LFC8	225	23.6	7.80	434.6	409.5	412.0	471.3	399.6	392.9	327.0	398.9	402.1
A0A3B6PIS8	1036	116.3	4.78	256.7	270.6	282.1	234.8	270.0	237.4	254.5	278.4	270.0
A0A3B6SFQ7	416	44.8	5.81	4785.8	5122.9	4955.9	5152.6	4800.5	5035.0	4836.1	5063.2	5127.3
A0A3B5YSM9	408	44.5	6.98	6287.0	6397.2	6334.1	6160.9	6296.0	6195.6	6146.2	6247.1	6284.2
A0A3B6TB89	406	45.9	9.31	4859.6	4675.9	4897.3	4720.8	4702.7	4593.0	4900.8	4770.2	4616.4
A0A077S144	440	44.0	8.46	3583.7	3628.3	3504.9	3443.6	3717.9	3828.0	3641.4	3734.5	3597.9
A0A3B6NRL1	402	45.1	5.69	3549.8	3666.3	3601.7	3502.1	3459.3	3537.0	3489.0	3567.3	3603.2
A0A3B6KEC6	1822	199.5	6.67	987.5	947.1	957.2	948.4	996.9	931.6	1015.6	987.5	941.7
A0A3B5Y2X5	289	31.7	5.30	7729.2	7104.4	7480.2	7314.6	7529.6	7688.1	6989.9	7375.4	7431.9
A0A3B6IMW1	362	40.3	6.20	2560.9	2437.5	2554.7	2369.6	2470.8	2522.0	2357.0	2497.8	2563.8
A0A3B6B7E5	410	43.5	6.15	338.0	357.5	347.4	386.3	350.8	342.0	352.6	322.1	341.7
A0A3B6RDT3	444	48.9	5.58	1169.4	1198.0	1161.4	1110.1	1148.4	1231.6	1174.0	1202.4	1136.8
A0A3B6UB54	329	35.5	6.98	6661.7	6386.9	6095.6	6107.4	6294.5	6652.4	6436.6	6441.7	6398.9
A0A3B6NRM2	325	35.4	9.79	7379.8	7475.5	7413.1	7553.0	7743.7	7595.4	7370.1	7485.0	7484.3
A0A3B6A3J9	1296	142.3	5.29	90.0	83.2	97.8	87.8	90.3	81.0	94.7	85.2	77.9
A0A3B6NWS9	327	34.1	6.15	850.0	956.3	918.7	969.7	913.4	899.4	973.5	1002.4	1017.0
A0A3B6EDF0	795	88.5	5.21	5544.7	5590.6	5600.0	5514.7	5623.3	5545.7	5380.3	5463.2	5613.2
W5D4W6	494	54.2	6.07	889.5	849.3	913.0	858.2	870.5	803.8	895.5	865.1	861.2
A0A3B6TLZ2	358	37.7	6.77	14280.8	13856.8	13051.8	13447.7	13725.9	14396.7	12212.5	13715.2	13613.3
A0A3B6TKT0	318	34.2	7.05	829.2	861.0	872.4	837.6	804.3	788.4	862.6	833.7	935.3
W5B016	208	22.9	7.90	7587.6	8104.3	7596.1	7678.3	7503.3	7796.8	7991.4	7859.0	7609.4
A0A3B5YWB5	225	24.4	9.31	5990.4	5985.0	5705.7	5670.1	5785.4	6144.4	5504.8	5914.2	5908.0
A0A3B6AWE8	1062	121.9	8.90	112.9	107.3	112.2	129.4	124.5	109.0	100.4	104.0	104.6
A0A2X0TY93	129	13.3	7.85	2410.4	2407.3	2503.0	2323.0	2406.9	2402.4	2280.0	2357.7	2391.0
A0A3B6IVS6	563	63.6	6.34	6730.1	6371.1	6673.2	6192.5	6583.7	6403.7	6739.4	6238.7	6324.0
A0A3B6SV41	826	92.1	6.73	2810.9	2625.0	2786.8	2572.3	2533.0	2378.1	2607.0	2420.0	2559.5
W5DNK7	552	62.9	6.65	5784.0	6100.7	5793.5	5630.1	5872.6	6047.0	5937.7	6033.7	5774.2
A0A3B6HMS9	348	37.6	8.02	5408.9	5366.4	5169.4	5156.1	4962.3	5088.0	5153.1	5131.6	5273.2
A0A3B6RKR7	438	48.0	6.21	4820.9	4908.4	4800.0	4757.9	4910.0	5125.7	5117.6	5145.7	4719.1
A0A3B6UB42	456	49.5	5.44	613.8	625.6	663.6	628.8	637.5	633.9	617.0	610.8	616.2
A0A3B6AZ19	425	47.3	5.83	309.1	303.8	311.9	298.5	326.5	306.7	342.8	306.9	333.5
A0A2P1AAS7	592	66.0	6.54	7017.8	7207.7	7370.0	7285.5	7143.0	7192.8	7391.7	7259.5	6972.8
A0A3B6INN8	675	75.5	6.38	8900.9	8968.4	8952.6	8947.0	8920.5	9073.2	9104.7	9093.9	9335.8
F8WTQ5	428	46.2	6.01	2290.1	2373.8	2292.9	2278.8	2211.2	2273.7	2312.8	2335.6	2295.2
A0A3B6SMF7	555	60.7	6.77	837.8	746.9	788.3	741.6	822.4	835.4	776.7	778.7	771.6
A0A3B6SKJ9	301	33.8	5.01	6377.2	6449.7	6393.6	6528.1	6357.6	6316.4	6344.6	6388.4	6411.8
A0A3B6MVT1	896	98.4	5.74	4772.1	4765.1	4719.9	4922.0	4847.7	4721.6	4669.0	4669.0	4675.7
A0A3B6ECI3	275	29.7	6.73	4318.5	4649.9	4618.9	4451.9	4365.1	4512.6	4608.9	4616.9	4727.7
A0A3B6IPJ7	765	86.3	6.16	3595.6	3490.0	3641.6	3613.4	3698.0	3544.8	3527.8	3531.0	3592.7
A0A3B6B563	558	61.4	5.81	5365.3	5423.3	5336.6	5275.7	5357.6	5416.5	5163.7	5251.9	5348.4
A0A3B6RDA4	279	29.8	6.06	5809.7	6085.0	5789.7	5554.6	5624.5	5856.6	5923.2	6209.5	5783.3
A0A341VNV6	1091	123.3	7.44	4683.6	4772.5	4730.5	5197.5	4805.9	4802.4	4846.7	4796.0	4736.2
A0A3B6AZ17	321	33.9	5.41	6521.4	6371.2	6441.1	6121.1	6315.3	6371.2	6266.4	6254.6	6136.0
W5AVS5	310	34.8	6.60	6334.0	6641.3	6450.0	6549.0	6121.9	6288.4	6429.1	6509.2	6406.7
A0A3B5YVQ0	348	37.5	4.97	1418.6	1406.4	1408.9	1484.8	1384.6	1455.8	1343.7	1441.4	1425.9
A0A3B6NT20	656	74.2	6.84	749.0	707.8	729.3	692.7	703.5	691.8	771.4	792.2	742.5
A0A3B6EGG1	335	35.9	8.15	960.0	986.9	1071.0	1005.3	928.8	920.8	872.0	905.8	889.6
A0A3B5Z5M6	178	21.2	10.35	14961.1	14878.6	14064.5	13643.4	15587.8	16365.0	16848.3	16267.5	13888.1
A0A3B6B8S7	558	60.3	7.28	4411.5	4247.6	4283.0	4227.8	4185.1	4194.2	4311.8	4247.0	4228.2
A0A3B6AZJ8	425	45.7	5.38	5126.0	5156.2	5353.1	5404.2	5185.4	5027.1	5155.0	5093.6	5096.3
F8WTQ7	428	46.2	5.83	390.0	418.6	377.3	396.9	376.9	402.3	377.0	363.9	370.0
A0A3B6TSC7	498	55.9	6.42	5165.2	4995.8	5025.0	5120.0	5200.2	5065.1	5623.6	5253.0	5456.0
A0A3B6JQD7	272	29.7	8.92	7858.3	7403.5	7722.9	7409.8	8049.5	8526.6	8329.6	8029.9	7311.3
A0A3B5ZYC2	211	23.3	6.20	406.4	414.6	398.3	429.1	402.6	379.3	386.4	403.3	398.4
A0A3B6TNS7	330	35.4	7.31	576.9	560.5	593.2	553.8	571.2	563.0	580.4	549.7	551.3
A0A3B6KFD2	275	28.9	8.44	9071.8	9274.3	9408.3	9188.7	8927.6	8826.4	9058.8	9266.6	9403.9
A0A1D6A2H3	724	80.9	6.06	4484.7	4522.9	4720.1	4456.9	4676.8	4560.5	4889.4	4697.9	4553.3
W5I035	151	17.1	10.54	8770.5	9225.7	9164.9	9204.4	8643.2	8968.9	9231.3	9321.0	8857.3
A0A1D5UKZ4	225	25.2	10.45	8939.3	9052.2	8974.3	9148.4	8822.7	8947.7	9125.3	9035.1	8714.2
Q94F73	164	17.5	8.46	4167.8	4346.0	3554.8	3949.8	3269.4	3627.1	3237.5	4331.2	4553.6
A0A3B6HVA7	438	47.9	8.54	4328.7	4460.0	4325.3	4327.5	4298.5	4341.4	4303.4	4313.2	4370.4
A0A3B6HVL4	399	42.6	6.30	62.5	76.6	74.1	75.9	70.3	67.2	69.7	82.8	77.9
A0A3B6LN86	411	45.7	6.58	4175.9	4447.9	4111.3	4376.6	4236.7	4345.9	4378.4	4496.3	4547.4
A0A3B6GZD3	333	36.9	5.99	671.0	627.9	685.2	634.1	739.1	712.2	686.8	657.9	668.8
A0A080YUG0	391	43.3	5.60	76.1	91.0	92.7	77.4	85.0	83.7	94.1	92.8	78.2
W5G255	420	43.6	4.54	578.7	570.3	573.4	534.2	589.2	573.1	537.8	545.0	522.4
A0A2X0SIM8	273	29.8	8.87	7251.8	7381.3	7232.7	7160.1	7203.0	7189.9	7282.5	7252.3	7305.3
A0A3B6IW38	916	102.9	5.96	7388.7	7356.3	7426.2	7365.9	7324.5	7494.7	7390.3	7449.0	7271.5
A0A3B6CJF7	341	35.3	6.54	521.0	487.6	493.9	475.2	479.2	474.8	461.4	466.0	513.9
A0A3B6H2V7	663	73.1	8.97	404.4	422.9	415.3	435.3	401.5	404.7	426.2	414.7	394.4
A0A3B6JEF0	438	47.8	8.54	187.8	204.2	206.3	209.7	199.8	199.7	178.3	173.0	189.3
A0A3B6FIB7	758	81.1	7.56	5042.2	4870.2	4535.6	4449.5	4944.8	4782.8	4951.0	4956.7	4828.1
A0A1D5SB94	206	22.9	5.30	5860.2	6205.1	5938.4	6267.0	5941.0	6146.1	6137.0	6114.6	6065.3
A0A3B6PKH0	395	44.8	5.69	144.0	152.5	157.6	172.1	162.0	152.4	142.1	153.9	134.1
A0A3B5YWS4	296	30.4	9.54	827.6	827.7	809.2	830.8	793.5	843.8	862.6	814.0	784.9
A0A3B6LFC6	667	75.3	6.92	2898.4	2856.8	2801.9	2825.3	2948.0	3071.9	2977.7	3014.0	2635.4
A0A3B6JNZ9	323	36.1	6.73	430.4	433.4	402.2	431.7	410.6	446.8	396.5	413.2	385.3
A0A3B6FPL5	750	81.3	5.68	3333.0	3401.8	3351.2	3560.8	3405.8	3419.9	3260.3	3449.1	3530.5
A0A3B6LQX5	642	73.2	7.21	880.0	888.6	946.7	899.7	877.9	849.9	839.5	895.2	913.1
A0A3B6HRX3	266	29.4	4.83	9662.9	10116.6	9841.3	9976.7	9256.0	9345.8	9736.1	9562.7	9776.8
A0A3B6A034	834	92.5	7.02	2884.7	2716.2	2719.3	2790.8	2711.0	2669.6	2710.0	2821.6	2819.8
A0A3B6A1X7	558	59.7	6.65	4934.2	4729.5	4902.9	4751.0	4654.6	4878.6	4821.8	4909.4	4907.6
A0A3B6KPR4	765	78.7	7.53	477.2	405.2	491.8	472.8	509.0	464.8	433.8	448.2	471.7
A0A3B6JGR3	321	34.0	7.30	117.4	112.4	90.1	99.2	106.2	101.0	103.9	105.7	119.3
A0A3B5ZQJ8	249	27.9	6.11	5863.1	5893.9	5775.1	5420.7	5593.3	5362.0	5295.0	5547.9	5712.6
A0A3B6SFR4	376	39.1	8.35	7846.6	8226.8	8088.7	8144.2	7370.3	7662.0	7895.7	7814.7	7970.2
A0A3B6LGZ2	1020	111.0	6.28	24.8	24.4	26.4	31.4	27.6	27.1	27.6	23.8	35.8
A0A3B6B5Y5	700	77.3	5.01	144.4	141.6	120.1	119.5	151.7	197.7	189.6	178.6	100.2
W5C8N6	250	28.4	10.67	9273.4	9621.5	9392.6	9312.2	9719.8	10026.4	10244.1	10156.4	9148.9
A0A3B6B146	460	50.1	6.38	9307.5	9365.8	9681.2	9770.6	9656.7	9587.7	10029.8	9635.5	9333.9
A0A1D5UZ96	474	51.7	5.63	4291.3	4053.3	4223.8	4165.3	4290.8	4134.4	4163.5	4153.2	3926.2
A0A3B6TRD4	514	56.2	6.86	2936.0	2982.0	3122.0	2894.9	2954.4	2913.7	3054.4	2959.3	3007.3
A0A3B6AUW6	274	29.6	7.34	9249.7	9164.7	9447.2	9245.5	9228.9	9103.6	8876.2	9211.6	9251.1
W5BUR9	348	37.5	8.44	1104.0	1126.8	1101.0	1111.0	1042.6	1037.3	1069.0	1008.4	1073.0
A0A3B6EJL6	385	42.8	5.90	4779.2	4777.6	4850.4	4997.8	4884.4	4785.3	4818.3	4823.7	4840.9
A0A3B6FJ99	239	27.2	7.03	17827.6	18226.2	17801.4	16362.4	16963.9	15782.1	16368.8	16028.4	17432.7
A0A3B6IZS6	975	108.6	7.09	4352.8	4370.9	4462.0	4434.3	4374.6	4312.2	4439.9	4334.5	4314.4
A0A3B6HW61	339	37.7	6.96	277.7	268.4	293.3	288.6	254.0	238.1	303.4	270.7	279.8
A0A3B6DA12	213	24.6	11.44	172.9	171.1	206.9	185.5	184.6	185.0	212.9	159.1	177.5
A0A3B6IYT7	552	59.3	8.43	830.9	828.2	870.0	802.3	890.3	813.5	843.8	850.4	870.1
A0A3B6E8Y3	1071	119.0	6.34	5445.9	5439.1	5505.4	5855.2	5499.7	5464.3	5322.0	5604.9	5611.1
A0A3B5YX65	260	29.6	6.96	6524.8	6199.1	6349.3	6664.6	6133.6	6477.0	5692.6	6118.1	6117.1
A0A1D5U807	211	24.4	11.44	9587.3	9839.3	9786.7	9418.9	9402.2	9281.4	9975.0	9761.8	9429.0
A0A3B6LFQ7	222	24.9	6.73	4792.8	4791.6	4948.9	4616.2	4707.7	4446.1	4580.4	4712.4	4936.8
A0A3B6QGA6	538	60.0	9.06	15769.1	14735.0	15051.0	14673.7	15325.7	15096.3	14529.3	14480.7	14714.3
A0A3B5ZXS9	1632	182.7	5.16	333.6	349.3	364.0	345.2	322.5	329.0	329.3	319.3	326.3
A0A3B6EQT5	423	48.9	6.42	6027.2	5803.6	5984.0	5857.5	5907.3	5783.5	5678.4	5690.3	5649.9
A0A3B6IWF0	325	36.4	7.53	7601.9	7136.5	7154.5	7139.2	7120.6	7466.9	6713.7	7130.0	7148.1
A0A3B5Z1D8	283	30.7	7.85	6393.9	6502.6	6391.9	5997.6	6501.0	6356.2	6629.2	6792.6	6563.2
A0A3B6CEV4	463	50.5	5.12	7937.1	8262.2	8068.6	8598.6	7653.0	8457.2	7526.1	8419.5	8591.1
A0A3B6RHJ8	555	60.6	6.62	6334.0	6378.0	6374.7	6394.3	6326.2	6384.8	6324.5	6304.2	6313.6
A0A3B6HYI7	530	57.8	6.33	5722.0	5672.0	5651.0	5590.1	5827.4	5739.8	5642.0	5612.4	5720.6
A0A3B6B937	337	36.4	7.65	7445.2	7705.5	8105.0	7560.2	7442.0	7591.5	7682.2	7308.9	7212.8
A0A077RRZ5	509	54.8	6.04	1157.5	1088.5	1097.8	1031.2	1085.3	1025.6	1056.3	1078.9	1068.7
A0A3B6KJT5	330	35.7	4.58	2634.4	2669.0	2696.5	2631.7	2775.8	2770.6	2531.0	2604.7	2689.0
A0A3B6SI59	392	40.7	5.24	783.5	837.2	780.0	808.9	775.6	771.5	767.8	785.5	774.7
A0A3B6CG72	441	46.7	6.52	5616.7	5700.9	5454.4	5787.9	5388.5	5722.8	5270.0	5522.7	5547.0
A0A3B6KKX3	539	61.2	6.58	792.8	783.9	823.4	811.3	791.0	748.1	780.0	774.7	790.5
A0A3B6R6K3	415	46.7	9.29	393.3	399.9	369.3	395.6	342.2	359.8	374.2	365.7	358.3
A0A3B6U564	990	109.1	7.06	663.2	664.0	678.9	627.0	675.6	686.9	678.6	685.0	649.8
A0A3B6LFQ3	446	46.3	4.49	4155.2	4144.6	4227.0	4226.9	4250.7	4217.6	3811.4	4050.8	4215.4
A0A0C4BJ55	258	27.9	6.79	970.9	1085.0	1092.9	1039.6	996.1	1000.0	951.6	997.3	1039.4
A0A3B6SFH1	355	37.5	6.77	966.2	944.2	877.2	962.3	906.2	915.9	795.4	893.7	868.0
A0A3B5Y7C9	456	48.1	7.28	6048.7	5794.8	5996.0	5882.6	6125.0	5909.0	5652.5	5696.8	6475.4
A0A3B6ENW8	573	60.2	6.28	235.6	212.4	228.8	222.6	237.5	233.4	217.5	233.2	241.6
A0A3B6CF60	270	29.1	9.80	5259.7	5295.9	5042.4	4889.9	5212.1	5449.8	5169.5	5268.6	4990.9
A0A3B6KN42	835	94.9	7.37	381.6	407.6	371.8	401.0	361.5	360.9	382.9	398.0	401.6
A0A3B5YXW1	222	24.0	4.73	6822.3	7035.6	7178.5	7103.1	6904.8	7157.6	6596.3	6778.5	7014.6
A0A3B6LSD5	812	91.9	7.30	7296.0	7362.7	7091.9	7051.4	7093.0	7223.0	7019.7	7254.0	7355.0
A0A3B5ZUG3	2391	264.9	5.77	5955.7	5729.1	5757.7	5870.6	6011.5	5974.5	5857.9	5826.8	5866.6
A0A3B5Y839	706	75.7	8.81	2796.9	2733.8	2808.1	2830.4	2864.2	2801.0	2942.2	2927.3	2800.6
A0A3B6B1I8	476	53.4	7.72	2073.0	2149.7	2056.8	2019.5	2081.4	2119.0	2089.0	2160.7	2143.3
A0A3B5XX46	348	37.6	5.05	7907.2	7825.6	7970.0	8222.7	7822.6	7995.8	7693.5	7893.0	8510.6
A0A3B6PPP1	657	74.3	6.79	4869.2	4882.8	4793.1	4945.0	4814.2	4984.4	4918.5	5044.2	4701.3
A0A3B6EL29	452	50.3	9.29	1543.5	1546.3	1614.3	1669.9	1644.5	1700.7	1657.4	1693.2	1608.5
A0A3B5Y680	350	40.0	5.40	684.3	682.4	700.3	715.4	711.1	718.8	748.3	691.9	727.6
A0A341ZKV6	199	20.9	4.79	4459.7	4799.3	4399.3	4754.3	4124.7	4521.6	4325.7	4655.6	4607.2
A0A3B6FX34	400	45.9	6.25	825.8	810.0	797.6	778.7	771.6	792.9	705.4	791.6	781.4
A0A3B6NQP7	513	56.0	8.84	4890.5	4967.3	4941.8	4743.5	4927.0	4771.5	5043.9	4943.1	4861.2
A0A3B6RLU1	322	33.7	7.56	163.4	158.6	158.1	172.1	159.6	135.5	157.7	150.3	158.9
A0A3B6JMM7	347	37.5	8.24	242.6	250.9	234.7	221.4	221.2	245.6	258.9	258.8	247.3
A0A3B6AVH7	551	58.8	6.61	2768.1	2992.4	2769.0	3015.5	2937.2	2968.6	2759.8	2938.1	3095.3
A0A3B6C058	319	33.6	8.57	468.4	484.4	475.2	527.2	506.3	467.6	536.2	484.3	549.5
A0A3B6PT07	327	34.1	6.40	3810.9	3876.2	3797.3	3751.8	3785.3	3911.2	3676.7	3741.8	3849.6
A0A3B6PJQ1	569	64.2	6.60	6392.9	6447.0	6335.5	6186.0	6349.1	6620.9	6964.9	6668.1	5946.5
A0A3B6PK72	538	60.0	9.06	141.7	138.3	145.3	147.9	154.7	158.4	143.3	154.5	152.4
A0A3B6HW85	648	72.4	6.13	169.7	149.1	165.9	171.2	163.6	148.9	147.1	160.3	170.6
A0A3B6MPI0	1812	198.5	6.48	4262.0	4142.0	4221.3	4326.4	4256.8	4185.8	4187.7	4143.6	4174.5
A0A3B6LQ01	330	35.5	4.59	403.0	476.9	484.0	524.8	458.4	534.5	463.3	495.3	491.0
A0A3B6ENN1	483	54.8	5.58	298.0	297.0	308.6	309.3	302.8	332.6	310.5	304.8	298.8
A0A3B6KN68	222	25.0	6.80	10093.0	10814.9	10585.2	9701.0	9454.4	9665.2	9282.2	10327.8	9892.9
W5GVR2	219	24.5	10.08	3244.0	3311.1	3432.6	3281.6	3162.1	3374.7	3249.3	3076.4	3049.1
A0A3B5Z0V1	1630	182.4	5.10	7567.3	7405.4	7699.0	7612.3	7736.8	7743.8	7577.0	7747.2	7617.4
A0A3B6NUT7	216	22.8	8.31	6124.0	5762.4	5662.4	5781.7	6044.1	5918.7	5674.5	5904.8	5807.3
Q5I5K7	210	22.9	7.36	6351.3	6714.7	6244.0	6745.6	6621.0	6690.5	6343.6	6438.7	6398.2
A0A3B6MMW4	932	102.3	4.78	3351.5	3365.2	3374.6	3242.2	3353.2	3357.1	3389.2	3355.1	3226.8
A0A3B6H136	722	78.6	6.86	962.2	946.4	991.7	990.0	976.9	967.5	989.1	941.9	1031.9
A0A3B6DML6	388	41.0	5.91	676.2	686.4	679.1	679.2	685.1	699.3	721.9	712.7	719.7
A0A3B6QC63	145	15.6	10.21	283.5	244.4	303.4	284.5	249.3	273.0	248.7	294.9	232.0
A0A3B5ZRI1	452	50.6	7.06	671.5	685.1	703.3	741.1	735.1	677.3	694.1	712.7	713.6
A0A3B6MS37	361	39.1	6.43	1778.9	1805.6	2039.7	1942.0	1850.2	1973.6	1798.6	1830.8	1953.7
A0A3B6KBU5	517	56.7	6.44	1113.6	1178.0	1121.2	1106.3	1123.0	1162.3	1178.6	1158.5	1132.0
A0A3B6MXG8	164	17.7	9.95	25790.7	26654.9	25213.6	24258.3	25949.9	26114.6	26598.2	27140.2	25361.2
W5FPA7	195	22.5	10.37	3130.2	3169.6	3102.5	3098.5	3056.1	3142.6	3098.1	3111.3	3026.8
A0A3B6B623	616	64.3	6.29	7017.1	6717.6	6834.3	6639.9	7290.7	7281.1	7372.3	6989.2	6302.9
W5FWF5	155	17.1	9.89	13239.9	14001.2	14006.8	13861.1	13413.1	13353.5	14447.8	14417.1	13778.8
A0A3B6EHA2	436	49.0	5.82	1252.9	1234.7	1251.2	1208.8	1349.3	1183.8	1214.4	1261.0	1200.6
A0A3B6JJY5	237	25.9	4.70	359.3	376.7	382.1	392.0	370.4	373.5	361.7	356.0	380.4
A0A3B6HTP4	319	33.9	8.46	3097.9	2980.2	2713.0	2865.8	2660.8	2942.6	2597.1	3130.7	3136.5
A0A3B6PL38	291	30.3	6.37	3470.6	3614.5	3511.0	3403.8	3436.7	3526.2	3360.5	3475.8	3554.9
A0A3B6AYA6	347	37.8	6.14	752.5	739.7	695.0	693.9	701.7	739.1	702.7	731.4	723.0
A0A077RRC4	335	35.7	8.19	628.0	588.2	593.4	604.9	590.6	602.8	622.0	609.3	608.4
Q41518	167	16.2	5.25	445.7	552.3	441.4	582.2	477.3	469.7	567.7	616.6	585.0
A0A3B6TJS1	650	71.2	6.21	4212.9	4160.2	4033.5	3923.5	4130.1	4103.8	3944.2	3856.5	3945.1
A0A3B6RK46	402	44.6	6.44	4782.6	4814.0	4896.1	4759.7	4795.0	4700.3	4968.7	4809.1	4877.2
A0A3B5ZZW4	823	89.6	6.89	7234.6	6961.3	7138.5	7346.6	7420.6	7275.7	6978.0	7154.7	7429.5
A0A3B6QAL1	223	24.0	8.10	3358.6	3283.5	3114.5	3222.7	3199.9	3308.7	2963.1	3245.7	3170.4
A0A3B5Y4D9	497	54.5	9.29	5732.7	5685.7	5708.1	5785.3	5828.8	5658.4	5617.2	5664.1	5678.4
A0A3B5XWL2	454	50.8	6.99	5610.1	5536.6	5684.5	5576.9	5739.3	5696.9	5685.1	5602.1	5450.2
A0A3B6PH36	484	52.5	7.06	321.6	278.9	341.2	338.2	330.0	335.6	332.3	294.9	313.4
A0A3B6IMM2	507	56.5	8.91	100.5	104.3	109.2	111.2	107.0	107.3	102.5	103.6	120.6
A0A3B6HN39	321	36.1	5.47	2254.4	2360.9	2372.3	2228.7	2326.9	2305.8	2357.1	2332.0	2255.2
A0A3B5Y023	465	51.2	5.72	171.9	175.7	175.8	170.7	180.5	161.5	165.8	161.7	167.9
A0A3B6NM55	484	52.4	7.06	6145.5	6478.7	6331.7	6440.2	6207.9	6427.9	6734.6	6286.3	5994.3
A0A3B6DE81	498	53.9	5.16	3548.2	3661.6	3722.3	3610.1	3692.2	3438.0	3191.5	3369.4	3447.8
A0A3B5YVL5	819	91.5	6.05	6472.6	6524.9	6825.7	6577.3	6818.2	6558.0	7050.4	6680.5	6329.9
A0A3B5ZPN1	1276	136.5	7.44	3791.7	3777.8	3882.8	4071.2	3821.7	3703.4	3728.7	3635.1	3827.5
A0A3B6PMB6	1853	210.3	5.63	7217.3	7245.4	7249.1	7257.0	7332.9	7209.4	7115.3	7169.5	7169.0
A0A3B6MXH4	476	52.7	6.73	1631.6	2003.6	1787.7	1414.3	1353.8	1266.8	1098.5	1389.0	1546.8
A0A3B6C2Z2	521	58.5	6.01	778.3	794.3	773.7	752.4	760.8	759.9	823.9	790.8	780.1
A0A3B6LFD2	310	32.9	8.95	2741.6	2630.1	2738.3	3013.6	2707.9	2678.4	2483.2	2727.9	2925.6
A0A2X0S5X8	347	37.8	6.19	5547.3	5716.1	5512.4	5851.3	5409.7	5569.9	5153.2	5408.7	5639.1
A0A3B5Y4R1	902	101.1	5.60	2488.4	2414.8	2427.6	2375.1	2454.6	2383.1	2354.2	2388.6	2452.2
A0A3B6PRX5	152	16.4	10.15	2201.8	2440.4	2404.9	2558.9	2128.1	2404.3	2274.6	2358.8	2422.8
C6ETA8	316	33.0	5.86	1602.0	1597.3	1529.5	1725.9	1436.5	1491.4	1598.8	1625.3	1764.7
A0A3B5ZQT0	632	69.4	5.45	2779.6	2864.7	2663.2	2535.0	2826.8	2710.3	2889.2	2826.6	2654.1
A0A3B6QB56	777	86.7	6.30	3306.1	3277.2	3286.6	3197.7	3343.1	3416.6	3679.3	3474.4	3364.8
A0A3B6QIX8	165	17.6	8.91	872.8	1025.3	993.0	1004.0	886.5	1024.0	1025.6	1138.0	1151.3
A0A3B6FRZ6	360	36.9	5.01	3254.9	3190.9	3244.1	3149.8	3195.5	3173.2	3143.2	3246.9	3155.5
W5FEA0	421	46.3	6.55	4763.4	4762.7	4776.2	4712.5	4629.6	4677.8	4938.6	4873.7	4658.5
A0A3B6JGY3	648	72.3	6.09	702.4	710.7	761.1	736.3	723.5	691.1	690.4	639.8	640.5
D8L9J1	500	54.0	5.92	4501.7	4721.7	4578.4	4727.3	4532.1	4457.1	4263.9	4481.6	4706.3
A0A3B6GKT7	203	22.6	5.47	715.2	715.7	728.0	688.7	775.3	813.4	727.2	714.9	690.9
A0A3B6TNZ4	120	12.1	4.55	553.2	539.4	554.1	508.9	576.7	550.8	567.5	560.9	554.8
A0A1D6B0F9	204	22.4	7.91	3822.2	3981.4	3648.5	3754.4	3927.5	4072.1	4069.3	4153.2	3925.9
A0A3B6C702	262	28.3	6.79	7691.3	7985.6	7958.7	7860.2	7656.5	7627.8	7654.8	7812.3	7860.5
A0A2X0SDQ5	3875	438.3	7.18	6113.3	5952.5	6124.2	6179.1	6127.6	5974.5	6165.0	6078.7	6250.2
W5I2D4	406	42.6	7.74	144.6	134.4	138.5	144.3	148.9	131.7	149.9	108.2	142.1
A0A1D5W7M9	203	22.5	5.27	6275.6	6635.5	6472.0	6546.4	6329.6	6628.3	6637.9	6530.0	6602.2
A0A1D6AQW4	210	23.0	7.42	2290.5	2265.2	2286.4	2453.3	3109.4	2430.1	2391.4	2443.8	2367.9
A0A3B6GW23	661	72.9	7.37	1465.8	1554.8	1484.6	1468.8	1533.6	1520.9	1400.8	1475.7	1505.8
A0A3B5Z060	775	80.2	6.32	595.8	673.8	616.2	690.9	614.7	625.7	556.0	616.7	591.7
A0A3B6C9L7	499	56.4	8.60	719.8	632.5	707.5	626.0	670.4	687.2	640.2	629.6	617.2
A0A3B6DQ04	531	55.5	6.28	101.1	81.7	84.6	51.9	85.8	96.7	93.3	95.8	87.5
A0A2P1AAU6	592	66.0	6.54	39.1	30.9	32.8	31.7	48.4	39.2	39.9	44.3	37.3
A0A1D6CXT4	250	26.9	6.79	3939.6	3911.5	4042.0	4086.1	3991.7	3843.1	3937.1	3806.3	4038.3
A0A341YYL5	281	30.9	8.38	6311.0	6501.8	6389.0	6342.0	6308.7	6232.3	6279.1	6339.3	6555.7
A0A3B6GXX6	438	49.6	6.70	2904.8	2971.2	2798.2	2715.4	3025.4	3112.2	3185.5	3156.6	2859.3
A0A3B6NVB8	287	31.8	5.64	6352.7	6440.0	6513.7	6151.2	6208.4	6551.0	6325.1	6214.8	6304.2
A0A3B6JJT7	867	95.9	6.74	4182.1	4032.8	4081.4	4101.9	4237.2	4034.7	4079.8	4067.2	3957.1
A0A3B6TFA9	461	48.4	7.15	6411.8	6424.9	6390.1	6294.7	6106.7	6048.8	6223.0	5775.6	5833.8
A0A3B6C8B0	285	30.6	6.57	534.1	528.2	564.6	485.5	524.2	533.8	556.5	566.0	513.9
A0A3B6MT04	411	45.7	6.47	1062.3	1051.9	1086.1	993.2	1080.4	1070.8	1092.4	1102.8	1135.0
A0A3B6SG56	324	35.4	5.05	3260.8	3457.8	3470.3	3426.9	3292.1	3341.8	3685.0	3676.1	3476.6
A0A3B6KEF3	482	53.4	5.92	253.6	201.0	221.1	229.4	248.6	251.0	214.9	212.4	226.2
A0A3B6LM62	251	26.0	7.33	4176.9	4136.3	4146.3	4130.7	4067.6	4264.0	4226.3	4155.0	4195.9
A0A341W6K0	1221	138.2	7.15	4947.3	4955.8	4906.9	4951.5	5051.7	4971.1	5107.0	4975.6	4951.6
A0A3B6TZT2	378	40.2	6.90	5271.4	4744.0	5396.1	6160.2	5949.0	6011.2	6143.1	5775.9	5908.6
A0A3B6RK24	576	64.6	8.06	5103.0	4942.0	4845.6	4969.7	5069.4	4986.8	4836.3	5097.6	5072.1
A0A3B5ZX14	596	64.6	7.28	241.3	232.3	247.0	204.3	242.0	233.5	255.3	260.3	249.4
A0A1D5UG43	342	37.5	6.65	3890.8	3938.3	4166.4	4006.1	3867.1	3778.9	4336.4	4116.5	4113.7
A0A3B6C868	359	39.4	8.87	5675.1	5538.3	5336.2	5718.8	5521.1	5672.6	5739.3	5799.2	5685.0
A0A3B5XX39	180	20.7	9.96	15681.3	16084.9	15880.9	16358.8	15752.1	15981.8	16586.4	16817.8	16030.8
A0A3B6RPJ7	561	64.7	7.97	150.4	158.0	141.2	137.5	147.2	148.8	135.7	142.7	144.2
A0A3B5XVI4	338	35.7	8.13	827.1	658.7	730.0	716.2	876.2	768.5	743.8	698.3	729.4
A0A3B6DM64	349	39.4	7.61	325.0	293.6	315.9	282.3	279.7	276.3	257.1	286.4	270.4
A0A3B5Y080	377	42.8	6.16	4236.0	4279.4	4273.9	4294.1	4229.7	4197.4	4296.3	4502.1	4453.7
A0A3B5Z2F5	327	35.6	7.09	8621.2	7667.3	7780.8	8391.6	8484.9	8711.2	8849.8	8372.5	8250.5
A0A077RTW4	303	34.7	5.21	3810.3	3974.3	3957.5	4049.6	3886.0	3930.5	3947.7	3999.7	4117.1
A0A3B6RFJ8	314	35.3	7.28	424.9	443.2	436.4	434.2	424.0	436.3	426.9	396.8	406.9
A0A3B6B5R2	436	47.2	6.15	3180.5	3265.7	3341.8	3160.1	3208.1	3221.1	3214.1	3222.2	3193.8
A0A3B6EGN4	361	37.0	4.89	76.8	79.1	80.2	71.5	81.1	73.2	82.7	84.6	88.7
A0A3B6EQ46	427	44.7	5.52	368.9	426.2	359.9	345.5	360.9	336.5	373.1	389.4	382.6
A0A3B6C8Z4	364	38.9	7.69	386.1	390.2	358.9	363.1	368.3	371.8	391.8	344.8	381.2
A0A3B6AW22	226	26.2	5.19	1084.5	1073.4	1092.0	1096.3	982.8	1023.5	986.9	969.0	1046.6
A0A1D6RNT0	493	54.6	6.29	192.7	183.9	179.2	180.1	189.1	198.8	192.1	203.9	205.8
A0A3B5YYT2	2397	265.6	5.68	612.1	609.2	641.8	596.8	623.0	582.9	594.5	645.2	599.4
A0A3B6MPD0	354	36.9	7.75	2598.3	2385.7	2363.0	2486.3	2364.7	2463.8	2289.5	2402.9	2440.4
A0A3B6KS94	974	108.6	7.09	81.5	75.0	89.1	80.6	83.2	79.5	85.6	90.7	90.2
A0A3B6JLL7	369	42.8	5.76	3908.0	3898.2	3960.6	3999.8	3854.6	3974.2	3734.3	3831.8	3914.4
A0A3B6LUL8	222	25.0	6.80	5535.1	5907.8	5615.9	5008.8	4967.8	4997.4	4911.0	5366.0	5309.5
A0A3B5ZU59	253	28.8	6.96	201.3	203.4	212.7	225.7	211.9	228.4	195.2	212.0	225.0
A0A3B5XY36	532	58.2	6.16	4669.4	4626.5	4634.3	4698.0	4703.9	4571.4	4769.8	4760.3	4703.7
A0A3B6TQD5	472	49.6	6.55	4522.5	4435.2	4585.5	4378.1	4661.2	4344.4	4351.4	4318.9	4366.4
A0A3B6C7B2	1069	119.4	6.14	382.0	383.4	391.9	418.6	391.9	379.4	390.7	363.6	423.5
A0A3B6RER4	163	19.0	10.48	8528.1	8950.1	8632.7	8886.9	8511.8	8683.2	9097.7	9212.3	8763.3
A0A3B6FXX4	828	91.1	5.21	4219.2	4076.9	4210.8	4324.5	4325.6	4202.2	4006.8	4039.4	4162.8
A0A3B6CDZ2	553	60.8	5.83	2352.2	2325.5	2337.6	2465.3	2418.3	2365.0	2375.5	2250.4	2772.9
A0A3B6HSJ9	237	26.0	4.82	1008.3	1047.3	984.7	1040.7	1020.6	1096.9	1073.3	1074.2	992.6
A0A3B5YXP2	1095	123.3	6.68	972.2	983.6	1032.2	1035.8	1102.0	1265.9	1088.5	1056.1	1198.4
A0A3B6K935	600	64.8	5.10	4544.2	4431.8	4508.1	4511.0	4469.9	4500.6	4340.3	4375.8	4522.4
A0A3B6JDX6	224	23.6	6.54	526.2	420.8	426.1	370.0	472.7	496.0	388.2	422.4	437.0
A0A3B6NQK6	470	50.4	6.28	3508.5	3115.5	3244.3	3041.1	3312.7	3133.4	3055.8	2994.4	2968.9
A0A3B6C6M3	288	33.2	5.82	4969.0	4605.1	4564.6	4315.9	4785.4	5003.7	5178.3	4939.5	4615.1
A0A3B6RQQ5	410	43.2	8.46	102.7	111.0	102.0	131.8	89.1	96.4	93.8	92.5	132.1
A0A3B6NU35	458	47.7	5.14	268.2	242.6	254.9	237.5	232.7	241.6	212.5	258.4	244.3
A0A3B6TG72	318	35.3	5.82	331.8	329.6	327.7	330.5	317.1	331.7	364.5	317.2	331.8
A0A3B6RMI0	421	45.3	6.46	1276.0	1331.0	1335.0	1366.8	1326.8	1284.6	1273.2	1328.9	1350.6
A0A3B6AZN1	665	74.0	6.06	245.4	235.1	238.5	272.5	246.9	249.5	251.7	244.5	237.4
A0A3B6QNT2	216	22.5	7.91	4419.0	4303.8	4278.7	4204.5	4588.5	4530.7	4358.2	4510.5	4266.4
A0A3B6LM27	361	39.1	6.43	7403.9	7421.1	7314.4	7589.4	7413.0	7379.0	7119.9	7238.6	7514.4
A0A3B5Y4B7	453	47.9	6.74	3465.0	3342.5	3212.6	3190.5	3311.7	3518.4	3229.8	3397.4	3444.0
A0A1D5V0J3	290	31.9	6.48	6466.3	6567.2	6370.6	6521.5	6554.3	6502.9	6187.5	6319.3	6527.7
A0A3B6RBJ4	477	49.5	6.95	4974.3	4537.0	4758.1	4821.8	4627.9	4835.8	4398.2	4424.3	4436.6
A0A3B6KAD3	360	38.8	6.33	3767.5	4035.0	3764.1	3740.1	3739.2	3811.8	3977.8	3894.8	3831.7
A0A3B6A203	540	59.6	6.68	4595.3	4613.7	4490.7	4430.0	4397.8	4565.1	4148.6	4832.6	4712.4
A0A3B6IKR6	330	35.2	8.84	2878.5	2936.7	3029.3	2957.5	2746.7	2649.1	2720.6	2602.8	2892.8
A0A3B6B7I8	338	39.1	6.34	7011.5	6935.5	7107.8	6934.1	6833.2	6797.6	6808.7	6883.0	7063.5
A0A3B6EE65	335	35.8	8.18	869.9	831.7	831.8	795.7	824.6	875.9	821.8	814.3	806.0
A0A3B6C7E0	425	45.7	5.50	53.4	46.1	45.4	50.6	59.0	53.4	57.4	52.4	45.9
Q9ZR84	271	30.0	8.51	730.7	700.4	719.2	718.9	674.7	723.0	706.2	721.1	733.1
A0A3B6PJV0	219	24.5	10.15	13179.2	13477.9	13993.3	13526.5	13295.9	13427.2	14144.1	13420.1	12812.4
A0A3B6HVJ9	415	44.8	8.15	3141.9	3116.2	2993.9	2764.4	2954.0	2820.1	2886.3	2906.5	2796.1
A0A3B6NKY9	594	66.3	5.20	7200.1	7359.1	7641.6	8050.3	7469.6	7840.2	7586.7	7751.3	8035.5
A0A1D5UM70	476	53.5	8.27	215.6	203.0	189.3	180.2	203.2	204.5	182.6	190.7	212.0
F8S6U7	174	18.9	7.72	6728.8	7286.9	6985.9	6842.5	6360.6	6616.7	6899.1	7135.3	7291.2
A0A3B6SCZ8	493	54.1	6.34	6114.3	5894.4	5875.9	5525.8	6076.1	6133.6	6013.9	6035.6	5907.5
A0A3B5ZPJ8	340	36.9	7.05	4769.9	4445.8	4484.9	4217.8	4258.1	4601.5	4149.0	4332.1	4282.6
A0A3B6MPR0	275	28.9	8.70	1277.5	1549.4	1452.0	1583.7	1377.4	1549.1	1503.9	1662.7	1633.9
A0A3B5Z001	1196	127.3	4.81	1432.0	1318.6	1393.6	1386.8	1379.5	1292.1	1343.5	1352.4	1420.1
A0A3B6PKQ3	467	50.9	8.40	104.4	103.2	118.5	112.4	117.9	106.6	104.3	111.8	129.5
A0A3B6ETK4	598	64.8	6.86	5620.9	5666.5	5650.1	5381.8	5682.7	5799.7	5823.0	5689.8	5561.2
A9U8G1	379	41.0	6.40	3122.0	3129.3	3210.7	2879.7	3296.2	3034.9	3474.5	3413.8	3582.3
A0A3B6TTU8	597	68.7	8.24	6571.0	6772.9	6720.8	6789.6	6723.5	6614.3	6714.9	6756.8	6723.4
C8CK09	252	28.4	6.04	5681.9	5749.5	5644.5	5759.9	5667.5	6073.3	5972.9	5782.9	5702.7
A0A3B6AXG8	570	62.0	6.06	3806.7	3727.7	3770.8	3621.8	3657.6	3666.6	3874.8	3651.7	3570.3
A0A3B6DCQ5	462	49.5	4.60	5429.0	5448.5	5328.1	5554.8	5310.4	5383.1	5297.1	5580.4	5212.5
A0A3B5ZUZ9	314	35.4	9.23	4788.4	4747.3	4736.6	4948.1	4615.6	4604.2	4714.6	4728.6	4879.9
A0A3B6RG01	320	35.5	5.69	7996.8	8086.4	8225.7	8503.2	8333.9	8269.0	8576.5	8271.5	8206.5
A0A3B6KFF7	806	88.0	5.21	5169.9	5184.9	5137.4	5314.9	5153.3	5047.1	5073.2	5077.4	5055.3
A0A3B6HST7	2078	235.2	6.73	5402.8	5297.4	5350.3	5505.2	5546.9	5409.8	5333.1	5524.1	5363.9
A0A3B6CD87	436	47.2	6.15	810.0	817.7	809.6	863.6	864.8	758.1	834.5	767.9	888.8
W5ASF3	166	17.7	8.91	8747.7	8853.1	9542.7	8810.2	8865.5	8859.5	9667.3	9614.7	9111.5
A0A3B5Z5D0	710	77.6	6.98	4459.1	4201.1	4382.3	4385.8	4433.2	4309.9	4267.6	4233.4	4289.9
A0A2X0S8N9	500	52.1	6.95	3296.3	3022.2	3255.9	3294.8	3058.4	3201.2	2965.7	3110.1	3075.3
A0A3B6HRH2	863	98.6	5.55	461.5	405.0	446.0	412.1	447.1	463.0	415.9	408.4	460.2
A0A3B6CC38	349	39.4	7.61	5693.0	5828.9	5726.1	5512.1	5621.4	5377.2	5549.7	5300.9	5764.3
A0A3B5ZX20	1203	128.1	4.82	4955.8	4788.5	4976.3	4797.2	4979.2	4834.1	4707.9	4664.1	4578.2
A0A3B6JP36	271	29.4	8.50	161.8	150.4	173.7	124.4	155.1	151.8	154.5	134.7	156.5
A0A3B6MPA3	617	70.3	7.46	55.7	60.4	52.5	59.7	75.6	63.8	63.4	66.5	74.0
A0A3B6JNC1	825	93.0	5.50	64.7	60.3	60.5	57.3	68.8	58.2	65.3	59.6	68.4
A0A3B6FIG1	394	43.6	5.33	5361.4	5434.3	5381.9	5515.0	5314.2	5160.3	5148.0	5252.4	5456.8
A0A3B6FNR1	204	21.9	4.84	13718.2	13355.2	12713.4	13524.4	13478.5	13451.0	12488.0	12609.8	13244.6
A0A3B6SSQ7	409	43.0	8.34	1627.7	1678.1	1632.0	1640.2	1608.6	1609.4	1595.0	1555.8	1584.5
A0A3B6CB61	168	18.4	7.24	7611.2	7889.5	7623.1	7893.0	7761.5	7808.9	7601.7	7746.8	7986.2
A0A077S4P9	722	78.7	6.98	731.5	657.4	705.9	636.1	656.8	668.8	661.9	621.5	657.0
W5AP46	113	11.6	4.41	6703.7	6733.7	6902.7	6898.6	6716.7	6490.8	7081.2	6938.7	6739.1
A0A3B6B427	493	54.6	6.29	3491.7	3600.2	3479.5	3568.9	3542.1	3491.9	3622.6	3527.6	3486.3
A0A2X0S7E3	285	30.6	6.98	3845.4	3716.3	3800.7	3498.1	3810.6	3771.5	3825.3	3794.9	3828.3
A0A1D5TPB6	209	24.2	11.44	68.5	65.4	86.7	79.7	74.4	74.5	71.7	67.7	80.3
A0A3B6DI87	174	18.4	5.34	2845.3	3405.3	2834.9	2722.3	2609.3	3145.4	2530.2	2854.0	3087.3
A0A077RYT2	206	23.2	5.31	4130.0	4174.9	4139.0	4108.5	4046.1	4118.8	4169.0	4138.9	4101.4
W5D067	200	22.3	9.80	6158.3	6082.2	6115.1	5918.8	6282.3	6309.1	6497.3	6401.3	6044.1
A0A3B6IZA2	462	49.5	6.80	7686.4	7397.1	7350.7	7449.6	7835.0	8272.9	7992.5	7935.5	7308.8
A0A3B6KQQ3	552	59.2	8.57	4404.7	4270.6	4501.3	4440.7	4460.8	4188.7	4545.4	4366.3	4434.8
A0A3B6HQT7	268	28.6	8.44	3544.6	3479.5	3573.2	3432.6	3446.6	3431.6	3368.4	3400.3	3421.6
A0A3B5ZWX4	205	22.2	4.44	287.3	248.5	319.1	337.0	283.3	296.5	314.0	297.7	268.1
A0A1D5VHZ7	305	33.1	5.87	5246.6	5154.4	5091.6	5018.4	5282.1	5463.5	5111.8	5266.9	5056.6
A0A3B5Z1J7	833	90.6	6.55	1793.1	1706.4	1758.2	1765.5	1779.2	1818.3	1712.7	1705.9	1769.0
A0A3B6KK25	443	47.4	7.99	6510.0	6445.3	6591.5	6620.1	6536.8	6229.7	6515.9	6479.9	6350.4
A0A3B6ECX9	193	20.7	9.66	4820.2	5115.7	4895.1	4641.3	4658.3	4981.4	5240.2	5082.8	4997.8
A0A3B6K9P2	222	24.9	6.00	4641.0	4495.8	4605.3	4136.2	4525.7	4690.7	4409.6	4967.7	4633.2
A0A3B6CHC7	337	36.4	7.36	2823.9	2811.3	2799.7	2791.3	2701.9	2772.0	2652.4	2709.2	2660.5
A0A3B6KDR2	520	55.4	4.92	4735.6	4754.0	4816.6	4637.1	4809.8	4855.1	4792.9	4694.9	4592.3
A0A341VXI7	292	30.9	8.15	1568.7	1657.3	1619.6	1740.4	1692.1	1717.3	1723.3	1632.6	1706.8
A0A3B6LJD9	702	76.9	7.08	89.0	82.8	95.5	77.7	105.8	95.9	90.2	94.2	95.9
A0A3B6HZM8	216	24.4	9.94	3729.3	3633.7	3733.1	3749.7	3596.7	3629.3	3642.6	3603.3	3616.5
W5EAP3	216	24.3	9.94	143.9	155.6	168.7	165.6	148.9	147.0	141.8	129.6	156.5
A0A3B6H2S3	845	94.2	6.98	3172.7	3206.3	3183.3	3039.6	3194.3	3143.0	3153.7	3201.4	3210.4
W5BPV2	187	21.2	11.56	5255.7	5279.7	4920.0	4756.9	5023.4	5227.2	5354.4	5237.9	4891.1
A0A3B6DMD0	534	57.3	5.73	4088.4	3926.3	3813.3	3545.8	4075.6	4265.8	4161.6	4064.7	4054.9
A0A3B6H522	596	64.4	7.30	544.6	544.7	549.5	505.3	548.4	528.2	527.6	512.1	514.2
A0A3B6RJ96	608	63.5	5.57	5618.8	5922.2	5917.7	5974.3	6050.4	5881.9	6248.7	6104.0	5642.6
A0A3B6KEK6	374	39.2	9.03	898.9	925.0	969.8	907.9	879.1	887.0	956.6	925.0	923.8
A0A3B6AV72	545	61.1	6.55	535.4	590.6	588.3	562.3	546.9	555.2	569.7	579.3	556.2
A0A3B6RAV4	247	25.9	8.48	4760.8	4825.7	4970.8	5117.1	5022.6	4907.9	5125.9	4801.4	4977.5
A0A3B6MS61	525	57.1	9.13	6226.5	6077.6	5968.9	6161.8	6526.7	6221.5	5948.9	6072.4	6055.4
A0A3B6QEH8	291	30.4	6.37	137.5	126.8	157.3	147.4	139.7	161.5	136.9	156.0	160.0
A0A3B5YY70	205	22.3	4.46	10235.7	10467.1	10249.7	9701.0	10382.6	11009.5	11222.0	11285.1	10066.3
A0A3B6TTR2	414	44.7	6.35	88.1	81.3	81.9	88.2	90.6	89.1	79.5	71.3	89.4
A0A3B6LEP7	510	56.7	8.06	7881.2	7781.2	7773.1	7495.3	7975.6	8081.0	7840.4	7937.8	7973.3
A0A3B6RHT0	769	83.6	6.48	3791.3	3819.7	3638.8	3699.8	3759.8	3756.0	3574.9	3707.7	3613.8
A0A3B6IKM2	163	15.9	5.60	6933.2	6813.7	7242.6	7544.7	7485.8	7140.0	7817.6	7305.5	7199.6
A0A3B6LI13	379	39.9	5.91	249.7	262.9	230.7	264.1	242.4	271.4	254.5	270.7	278.0
A0A3B6RSI3	508	56.9	7.06	339.0	326.6	326.0	268.9	328.2	337.7	334.6	332.3	326.2
A0A341PQY9	643	71.4	5.74	5169.3	5113.8	5114.8	5045.6	5266.9	5361.9	5254.4	5175.1	4952.8
A0A3B6JFB3	224	23.5	6.93	10913.8	9735.5	9747.2	9701.5	9445.7	9808.9	8478.2	9587.9	9480.7
A0A3B6REC1	472	49.6	6.70	463.0	460.1	478.6	481.4	463.2	458.5	470.7	478.3	450.2
A0A3B6RPV3	389	40.4	5.25	5060.4	5076.0	4911.8	4901.0	5011.7	5064.5	5009.9	4986.7	5022.7
A0A3B5ZQE8	188	21.3	11.49	9529.6	9160.0	9346.9	9006.5	9311.9	9610.7	9803.9	9330.1	8896.6
A0A3B6RQT0	1099	122.3	5.64	6350.3	6326.2	6211.6	6459.9	6426.3	6432.1	6337.3	6297.4	6257.4
A0A3B6IQ21	530	57.8	6.33	331.9	333.9	323.5	319.1	332.4	325.6	335.6	329.0	314.2
A0A3B6TJM3	393	44.2	5.83	4013.4	3980.2	4028.7	4156.9	4097.8	3965.8	3970.0	3921.6	4106.9
A0A3B5Y4G7	569	62.2	7.08	3449.7	3485.6	3468.9	3640.2	3488.4	3491.5	3529.9	3580.6	3824.3
A0A3B6IX92	259	30.2	6.19	4937.0	5357.3	5077.2	4899.5	5144.2	5355.3	4990.8	5128.7	5158.3
A0A3B6GXI9	439	48.8	6.87	4452.8	4400.0	4556.4	4456.0	4652.2	4599.9	4459.0	4409.7	4541.0
A0A2X0S3C3	521	58.5	6.13	3590.4	3718.1	3713.5	3673.1	3734.6	3595.0	3922.1	3848.1	3767.4
A0A3B6QKE0	216	22.7	7.42	600.8	580.6	579.4	587.7	595.8	596.2	564.5	608.8	573.8
A0A3B6B565	369	40.7	7.88	2406.5	2432.7	2389.7	2268.6	2363.4	2365.6	2486.2	2340.1	2396.6
W5FVL1	133	15.5	10.68	4345.9	4796.6	4597.1	4694.7	4263.3	4505.1	4681.5	4846.1	4470.8
A0A3B6MRX0	251	26.0	7.33	92.1	97.3	91.4	100.1	103.1	103.4	102.2	106.4	86.5
C5H4Q6	329	35.8	6.71	1095.6	940.4	1005.5	1202.8	1094.3	1194.2	1112.3	1084.8	1087.9
A0A3B6KF02	164	17.6	8.24	8653.7	8910.3	8297.5	8692.1	7778.5	7795.0	7918.3	8857.4	9440.9
A0A3B6SBV3	407	42.5	4.69	719.7	710.2	661.7	744.6	677.7	658.9	738.1	696.2	715.0
A0A3B6JDN5	363	39.3	5.00	3086.5	3018.5	3025.8	2924.9	2927.7	2867.0	2655.2	2872.8	3020.1
A0A077RTG0	528	57.0	6.86	2815.2	2580.6	2634.9	2660.8	2859.2	2882.0	2823.8	2775.4	2709.3
A0A3B5XZG7	150	16.6	7.18	3426.7	3462.9	3454.9	3440.4	3446.8	3375.6	3400.7	3395.3	3475.2
A0A3B6IM32	513	56.7	5.52	4410.7	4448.4	4366.8	4137.4	4181.8	4261.6	4194.1	4291.0	4129.6
A0A3B6RJS1	1072	121.5	5.94	4064.7	3909.3	4043.4	3937.9	4150.7	4052.8	3984.0	3909.2	4064.2
W5CYH6	335	36.0	7.84	1599.4	1488.1	1463.7	1503.0	1462.1	1430.4	1441.7	1415.4	1490.8
A0A3B6HYH4	242	25.3	9.35	3721.2	3803.4	3828.8	3655.7	3605.9	3688.6	3705.4	3787.6	3667.0
A0A3B6ECH5	394	43.6	5.40	580.5	614.2	573.1	600.4	591.4	599.8	574.0	600.0	606.8
A0A3B6JI82	1060	117.4	5.34	243.4	250.5	256.2	283.0	273.8	246.8	265.5	288.5	270.7
A0A3B6RG52	297	32.4	8.15	142.0	140.0	132.7	132.3	137.4	138.5	135.7	132.3	383.4
A0A3B6ENC8	500	53.9	6.04	353.9	367.2	349.8	386.4	355.4	360.9	319.3	320.2	362.0
A0A3B6NJA1	353	38.4	6.46	231.8	224.9	218.6	251.9	238.9	221.7	239.3	216.0	234.6
A0A3B6KN37	381	43.9	8.88	1330.2	1496.8	1349.1	1523.1	1414.6	1433.3	1416.4	1476.6	1621.1
A0A3B6HUA6	1002	111.4	7.93	5472.2	5219.0	5419.2	5263.8	5322.1	5153.8	5162.8	5012.6	5213.8
A0A3B6HS75	1123	128.0	5.80	602.9	577.6	608.3	706.8	590.1	596.6	608.5	617.9	580.4
A0A077S2A9	578	63.0	4.75	3490.9	3465.4	3387.8	3345.9	3428.8	3478.4	3581.3	3419.5	3438.9
A0A3B5ZY14	327	35.7	7.14	707.9	658.3	657.7	782.9	698.2	722.1	755.0	763.3	807.6
W5H014	202	22.6	6.68	6125.0	6428.6	6283.3	6324.3	6079.5	6147.7	6365.1	6406.7	6375.3
A0A3B6UC80	1121	127.7	5.72	5609.9	5612.9	5447.3	5423.0	5702.3	5669.9	5466.8	5646.8	5500.9
A0A3B6HUG2	543	60.3	5.69	591.9	615.3	613.9	612.9	596.3	569.2	620.6	630.1	607.6
A0A3B5Z338	337	37.0	7.49	2580.7	2603.1	2605.6	2711.0	2610.7	2617.9	2762.6	2790.5	2849.7
A0A3B6QKC9	327	34.0	6.68	377.1	417.8	409.1	370.0	407.2	430.0	408.4	422.4	424.8
A0A1D5UGB6	168	18.4	7.81	2389.6	2407.3	2383.5	2472.4	2376.8	2419.0	2338.7	2373.6	2524.6
A0A3B6AXE6	1268	138.1	6.87	4446.9	4340.6	4436.6	4500.8	4388.6	4400.0	4297.0	4349.9	4361.7
A0A3B5XXB2	224	25.0	6.16	537.4	506.5	502.1	443.8	478.0	467.0	471.5	475.1	465.1
A0A3B6UAW0	310	33.0	6.73	7301.4	7333.8	7159.7	7678.9	7355.6	7368.4	7084.7	7227.6	7203.2
Q9AXK6	422	47.2	6.37	2247.2	2279.7	2105.6	1976.4	2084.3	2186.2	2116.8	2145.1	2121.1
A0A3B6DMH7	406	41.8	7.71	3521.3	3178.9	3611.4	3970.4	3250.6	3209.0	3245.3	3234.2	3228.9
A0A3B6I589	563	63.7	6.39	593.2	555.5	583.5	525.7	598.8	586.9	522.6	557.9	520.6
A0A3B6B1A6	449	46.7	7.01	1430.1	1357.6	1320.3	1281.6	1349.6	1361.4	1285.1	1360.6	1364.3
A0A3B6GV08	335	35.8	8.19	2056.1	1943.4	1947.4	1893.3	2025.9	1932.8	2075.1	1986.3	1968.1
A0A3B6SHM5	402	44.7	6.23	91.7	89.6	108.7	89.1	93.9	96.2	93.1	100.9	105.2
Q56TP7	271	29.8	8.51	308.4	296.7	306.5	344.0	334.5	331.1	338.2	319.9	313.4
W5CAA5	206	23.1	5.33	299.1	327.3	334.5	346.4	318.3	365.8	342.3	365.1	320.4
A0A3B5YYB6	315	34.8	6.96	5170.0	4915.0	4972.7	4810.7	4942.6	5006.5	5112.2	5006.0	4962.6
A0A3B6T7T8	266	28.0	6.83	4083.9	4120.5	4224.6	4306.9	4340.6	4425.6	4484.1	4224.6	4158.0
A0A1D6RPZ0	339	37.9	5.40	7150.9	7194.7	7187.7	7159.5	6958.4	6973.8	7327.0	7238.7	6961.5
A0A3B5Z2K8	136	15.3	11.30	1198.5	1173.6	1197.0	1126.3	1195.6	1219.9	1090.6	1164.5	1172.1
A0A3B6CBL2	161	17.0	5.15	792.1	966.1	824.6	776.4	747.8	850.0	722.4	834.4	904.5
A0A3B6DFB5	775	85.8	7.08	3817.0	3911.3	4070.4	4059.0	3891.4	3747.7	4205.2	4018.1	4077.8
A0A3B6CE64	544	57.6	8.56	3039.2	3008.0	3149.5	3048.0	3039.0	2994.4	2985.4	2955.8	3063.1
A0A3B6C4V4	1268	138.2	6.98	226.3	228.3	251.9	229.4	232.2	224.5	270.2	227.7	226.9
A0A3B5XVJ2	498	54.0	6.04	4201.6	4189.0	3978.2	4113.3	4086.1	4149.3	3856.3	4203.6	4201.7
A0A3B6FXR6	617	70.2	7.27	3998.1	3971.4	3819.7	3664.2	3819.3	3581.1	3719.9	3668.2	3856.3
A0A3B6IQY4	1178	127.2	5.91	4876.1	4625.7	4772.5	4685.9	4945.9	4754.9	4670.9	4707.6	4597.4
A0A3B6MRQ0	721	77.4	6.21	4762.6	4615.3	4769.6	4838.2	4724.3	4782.2	4856.1	4908.8	4790.2
A0A3B6GPW1	394	43.6	5.33	148.9	161.2	156.4	184.1	140.0	143.2	140.1	138.0	155.3
W5DWS0	198	23.5	5.29	528.8	567.4	536.5	490.6	532.0	534.5	519.6	521.8	518.5
A0A3B6SHP9	576	64.6	8.21	348.4	344.0	353.0	338.5	371.1	432.7	410.9	397.1	390.0
A0A3B5ZR08	451	50.4	5.87	3391.2	3406.8	3397.2	3472.3	3392.1	3407.8	3171.4	3273.1	3259.0
A0A3B6JL48	609	67.6	6.33	236.1	243.3	227.3	234.8	247.8	225.0	231.9	257.3	263.0
A0A3B6DNK6	897	98.9	4.86	411.9	384.5	433.5	459.0	428.6	403.4	432.1	450.3	466.6
A0A2X0TRX7	1873	203.2	7.61	7094.7	7101.4	7449.2	7424.9	7493.8	7187.6	7167.3	7036.5	7101.9
A0A3B6JKY2	542	60.1	6.06	2856.8	2909.9	2962.7	2945.4	2971.2	2941.8	2996.8	3074.3	2988.1
A0A3B5ZVU7	315	34.8	6.96	1332.5	1387.9	1294.5	1199.7	1217.3	1176.5	1286.9	1296.2	1255.9
A0A3B6A021	288	30.6	9.31	6157.6	6122.8	6281.8	5984.8	6103.3	6363.1	6128.2	6312.8	6132.6
A0A3B6LYP0	497	54.3	6.52	1231.0	1168.0	1241.2	1285.9	1272.1	1197.0	1231.6	1164.0	1183.8
A0A3B6KDG2	385	40.6	5.91	2397.5	2566.7	2531.1	2586.6	2437.1	2575.7	2559.6	2539.0	2551.8
B2B9U2	110	12.4	8.50	3574.6	3330.3	3540.4	3408.0	3583.2	3412.4	3314.3	3475.2	3510.3
A0A3B6ER09	467	52.2	9.01	7314.1	7282.7	7248.5	7330.2	7517.6	7613.7	7135.6	7095.7	7154.6
A0A3B5Y3W2	1630	183.0	5.12	109.0	127.3	119.5	133.0	130.3	136.1	120.2	119.5	139.9
A0A3B6NQZ2	428	49.0	6.62	97.1	88.8	96.0	85.5	97.9	96.4	93.8	86.2	84.1
A0A3B6SDZ9	320	35.5	5.69	330.5	350.3	342.9	367.2	380.9	363.4	380.5	347.9	330.2
A0A3B6TG04	1052	115.8	5.38	5004.8	4892.8	5063.4	5208.7	5123.9	5013.9	4965.0	4928.1	5021.4
A0A3B6JLP0	399	44.9	5.14	4541.7	4487.0	4558.9	4551.1	4673.3	4397.8	4366.4	4418.0	4534.6
A0A3B6I0G2	475	50.5	7.11	3706.2	3765.7	3679.1	3824.6	3771.2	3805.7	3584.4	3578.5	3644.0
A0A3B5Z492	664	75.2	8.94	5756.1	5750.3	5665.7	5582.6	5585.6	5539.3	5470.9	5502.8	5434.7
A0A3B6C571	145	16.0	10.67	3286.4	3279.2	3369.7	3384.5	3267.6	3244.8	3157.7	3280.0	3230.5
A0A3B6JJJ0	931	103.0	6.35	257.7	265.7	274.4	280.3	248.9	254.6	270.9	255.5	278.8
A0A3B5ZZ25	782	85.9	6.27	223.7	234.1	245.7	272.3	273.4	247.3	235.5	225.4	239.2
A0A3B6HSU8	643	71.5	6.64	3810.1	3805.1	3735.1	3998.0	3793.8	3886.3	3707.9	3861.4	3972.1
A0A2X0TM72	957	107.8	6.29	3599.5	3520.8	3646.2	3609.2	3688.2	3585.2	3784.7	3528.8	3593.1
P93606	231	25.3	8.25	70.2	78.8	79.4	78.5	77.0	70.4	73.5	75.9	76.4
A0A3B6MJS6	424	45.1	7.58	563.3	500.8	577.0	541.2	547.6	549.9	488.7	512.9	505.4
A0A3B5YRP3	394	42.2	6.52	1457.9	1498.1	1393.7	1515.4	1489.6	1474.8	1438.9	1444.0	1462.2
A0A3B6KG98	265	29.2	6.10	1289.6	1166.5	1286.8	1164.8	1284.6	1258.2	1227.0	1194.0	1243.6
A0A3B6PMF4	523	59.6	8.69	125.7	136.8	142.0	142.6	147.6	137.1	159.4	158.7	149.5
A0A3B6PQM0	373	39.4	8.68	101.0	128.7	104.8	97.7	100.7	121.5	98.7	123.2	116.1
A0A3B6DKY2	721	75.8	6.84	5001.2	5004.3	4881.4	4875.2	5112.0	5218.8	5415.0	5253.6	4952.2
A0A1D6D1N1	247	25.9	8.47	117.7	138.3	132.5	141.1	142.4	137.1	146.5	138.8	132.4
A0A3B6JDJ0	166	16.1	5.60	91.6	91.5	97.3	93.0	94.3	95.9	108.3	111.1	95.0
A0A3B6JK24	1046	115.3	5.01	4481.7	4503.4	4495.9	4736.7	4802.8	4632.8	4591.2	4650.6	4564.8
A0A3B6I110	358	37.7	5.14	5822.8	5946.5	6014.0	6204.7	6126.1	6163.7	5796.4	5897.0	6247.0
A0A3B6RK08	442	47.7	5.78	689.8	742.7	680.5	702.0	656.0	666.1	627.4	661.4	659.1
A0A3B6RB09	1916	218.7	8.62	4622.6	4559.8	4514.2	4418.7	4708.5	4629.6	4691.4	4713.9	4613.1
A0A1D5W7I4	216	24.6	9.83	3797.9	3815.9	3969.6	4056.8	3721.1	4011.3	4215.7	4146.6	3856.0
W5D7B8	178	21.3	10.40	4620.9	4643.2	4743.6	4797.3	4614.2	4638.5	4722.4	4638.6	4677.0
A0A3B6SEU6	463	48.5	7.15	421.0	467.4	446.9	430.3	419.2	419.9	454.4	444.6	396.2
A0A3B5Z0N4	782	85.9	6.27	3388.8	3461.0	3545.9	3346.2	3471.3	3439.4	3783.7	3637.9	3246.7
A0A3B5ZPT9	853	93.9	6.06	4405.5	4331.6	4354.1	4404.6	4464.5	4489.8	4292.7	4371.1	4298.7
A0A3B6C5K4	378	44.0	8.69	3566.3	3852.4	3656.4	3719.8	3588.9	3577.5	3680.4	3782.7	3752.1
A0A3B6LIR4	520	57.3	5.74	1794.8	1892.7	1797.4	1816.5	1807.0	1812.5	1785.1	1795.2	1944.4
A0A3B6KQS3	223	25.6	5.44	5678.3	5796.3	5715.8	5490.2	5608.7	5449.2	5408.8	5588.6	5530.2
A0A3B6NLG3	1294	144.1	5.34	4572.8	4486.1	4585.1	4364.4	4747.1	4619.0	4700.1	4616.2	4551.5
A0A3B6GVT6	809	90.0	10.17	2987.4	2863.5	3026.5	2900.9	3130.7	3095.9	3127.2	3044.5	3122.9
A0A3B6RMI6	820	91.8	6.99	2261.0	2281.9	2307.7	2423.5	2373.6	2334.4	2221.2	2376.4	2355.9
A0A3B6RD14	358	37.7	5.06	1318.8	1404.0	1340.3	1420.4	1385.2	1489.0	1360.1	1474.2	1514.5
A0A3B5YWY1	395	44.0	7.71	3841.0	4013.8	4022.4	4088.8	3945.3	3855.8	3840.2	3803.8	3848.0
A0A3B6HYH7	437	49.0	5.60	4822.4	4971.0	4944.7	4875.2	4891.2	5004.9	5026.5	5035.0	4941.6
A0A3B6RJB7	358	39.1	5.87	4661.9	4574.5	4801.4	4725.2	4755.4	4659.6	4705.8	4644.0	4590.0
A0A3B6AUW8	145	16.0	10.67	14103.7	14835.1	14050.4	14139.3	13805.6	13837.8	14208.4	14365.3	13823.5
A0A3B6MJX3	174	16.9	5.54	7472.9	7261.9	7464.1	7558.5	7411.4	7189.8	7263.5	7128.1	7265.6
A0A3B6KB13	716	76.2	6.60	5611.0	5512.5	5471.5	5499.3	5355.7	5390.3	5055.3	5307.3	5358.3
A0A1D5SG47	214	23.7	7.81	6517.4	6642.2	6372.7	6632.9	6449.2	6431.8	6354.5	6225.7	6141.3
A0A3B6CHL2	897	98.9	4.88	6407.9	6161.0	6195.6	6097.4	6323.5	6429.3	6436.5	6246.1	6195.3
A0A1D5UV66	578	61.3	5.20	1759.7	1544.3	1719.5	1838.4	1847.2	1756.2	1695.4	1647.7	1781.8
W5CRM8	175	17.1	7.34	3681.1	3737.9	3891.1	3998.5	3960.8	3949.6	4138.7	4093.6	3935.1
A0A3B5YSI9	460	48.4	7.20	1393.2	1301.2	1338.0	1313.7	1383.3	1388.1	1367.5	1369.3	1307.6
A0A3B6SRD5	318	34.1	6.98	976.5	848.0	941.2	844.1	970.6	936.7	901.1	935.6	973.2
A0A3B6TKX8	368	39.2	7.72	8438.6	7823.9	8000.5	8289.3	8172.8	8432.9	8545.7	8445.1	8599.4
A0A3B6FZZ3	423	44.5	9.25	958.0	954.6	902.6	878.9	904.0	997.5	986.0	1039.3	1022.3
A0A3B5ZQ02	1028	114.0	4.83	4130.8	4060.1	4238.8	4334.1	4209.7	4169.5	4145.8	3996.3	4115.7
A0A125RLL8	435	45.0	4.49	882.5	918.3	883.6	871.0	896.4	906.5	822.3	882.3	893.8
A0A3B6QB40	1296	144.3	5.34	225.6	236.5	222.7	249.5	218.7	194.6	201.3	217.2	224.0
A0A3B6IT32	543	60.3	5.92	854.9	888.4	865.8	834.0	837.1	850.8	875.3	847.9	913.1
A0A3B6NVH7	420	44.9	7.25	3414.5	3549.8	3499.2	3502.1	3357.0	3395.7	3342.9	3567.9	3503.6
A0A3B6TDR2	449	49.6	5.94	327.7	356.8	317.5	291.6	332.0	349.8	343.1	348.8	351.6
A0A3B6LJ30	266	29.3	6.44	5468.5	5709.1	5570.1	5454.5	5431.9	5354.6	5550.3	5456.1	5536.6
A0A3B6ERF7	321	33.3	5.62	939.5	1021.0	972.2	1068.9	855.7	952.4	992.7	1040.8	1100.2
A0A3B6GRI6	167	19.1	4.23	16063.9	16284.9	16443.8	17327.3	17019.9	17564.2	16248.5	16458.2	16706.6
A0A3B6TKG4	382	42.9	4.40	4391.8	4377.2	4225.3	3815.9	4393.5	4558.5	4739.9	4590.0	4010.0
A0A3B6TNW9	493	53.9	6.70	5021.4	4860.9	5010.8	4848.7	4678.5	4767.8	4608.5	4577.7	4585.6
A0A3B6CGE3	518	57.0	6.14	580.3	578.3	569.5	595.0	563.8	537.4	579.3	565.3	614.0
A0A3B6JGG1	514	56.8	5.66	330.7	335.1	360.7	367.5	341.0	345.5	308.4	322.7	346.5
A0A3B6KGJ0	441	48.0	7.55	3634.3	3735.4	3899.1	3740.4	3824.0	3656.7	3856.1	3698.7	4155.8
A0A1D5ZLT8	138	16.1	5.95	4155.8	4023.2	4260.1	3798.3	3849.3	4011.9	4030.5	3917.0	3884.1
A0A3B6RJB9	399	42.6	6.52	2832.3	2952.1	2961.4	3116.7	2900.4	2910.6	3037.5	3052.3	3128.7
C3UZE5	164	17.6	8.46	4102.4	4306.9	3826.5	3933.4	3767.8	3862.8	3721.6	4236.9	4398.2
A0A3B6SML3	306	35.1	5.02	2861.6	2813.3	2906.9	2979.3	2989.2	2905.3	2988.2	2972.7	2977.7
A7BJ77	297	32.9	8.28	4750.6	4592.0	4289.4	4352.0	4550.3	4841.1	4490.2	4559.4	4336.8
Q9XEN5	334	34.9	6.04	3535.1	3579.7	3328.0	3199.1	2993.3	2988.8	2923.6	3271.5	3413.1
A0A1D5UN35	601	64.8	7.99	281.2	260.9	267.6	269.0	256.9	326.3	275.4	274.8	269.4
A0A3B6RB15	315	32.9	7.93	88.2	95.6	112.5	127.9	110.0	100.6	118.1	104.9	100.6
A0A3B6RAY1	160	17.2	5.33	3796.0	3707.1	3710.7	3413.4	3698.3	3840.1	3686.6	3611.0	3697.7
A0A3B6FQI4	594	65.8	6.28	320.1	280.8	310.1	266.9	347.5	306.4	305.8	286.5	288.6
A0A3B6EQH4	337	35.3	5.66	112.8	126.4	123.5	120.8	107.9	115.7	119.6	123.1	135.4
A0A3B6DCS5	145	16.0	10.67	2112.3	2199.1	2205.2	2139.0	2076.2	2075.5	2135.7	2128.1	2101.1
A0A3B6LNV2	325	34.0	10.11	2693.0	2779.8	2625.8	2613.5	2736.1	2793.8	2794.4	2822.8	2672.8
A0A3B6RHZ0	356	37.6	7.03	2530.0	2547.3	2310.9	2395.1	2478.4	2719.3	2121.8	2508.9	2209.6
A0A3B6GSH5	527	56.9	7.09	727.8	769.6	724.7	746.7	731.1	718.9	725.4	722.1	726.2
A0A3B6S917	650	71.5	6.04	1223.5	1254.7	1196.9	1181.0	1197.0	1119.3	1149.3	1150.1	1150.7
A0A3B6EN86	214	23.9	6.25	1517.1	1498.5	1521.2	1518.7	1530.5	1434.7	1444.5	1422.7	1482.0
A0A3B6C0V6	205	21.5	6.64	2598.9	2563.4	2621.7	2548.1	2465.7	2564.5	2416.8	2507.4	2666.9
A0A3B6RDL4	365	40.6	5.11	4109.3	4366.2	4313.2	4261.3	4322.9	4292.7	4383.1	4364.5	4489.6
A0A3B6JMK0	508	56.1	5.49	1119.8	1185.1	1117.1	1177.9	1154.0	1133.1	1142.5	1191.3	1205.4
A0A3B6CD89	1102	122.3	9.47	769.8	706.1	753.9	745.9	755.6	739.9	709.8	703.3	735.3
A0A3B5Y6B5	723	81.7	7.96	972.9	962.1	929.0	1002.8	1004.1	855.6	946.0	968.5	942.9
A0A3B6ATQ1	187	21.2	11.47	1048.4	1002.0	1143.8	1126.0	1127.2	980.4	1043.7	988.9	1053.2
A0A3B6FQK5	167	18.0	5.06	260.8	238.7	186.3	108.5	265.9	302.1	323.1	323.6	213.3
A0A3B6RIH1	426	47.2	6.95	610.8	631.6	588.9	668.2	629.6	542.6	527.0	561.4	629.8
A0A3B6PK79	426	46.8	5.91	3143.8	3171.2	3232.6	3236.3	3007.4	3064.9	3121.5	3094.8	3267.0
A0A3B6NX31	216	22.6	6.76	395.7	323.6	378.5	308.6	393.0	335.6	332.9	297.1	315.3
A0A3B6NUM8	372	39.2	8.82	6438.8	6536.1	6259.5	6430.6	6215.2	6069.7	5980.7	6232.5	6579.4
A0A3B6RFV0	1053	116.7	5.85	4217.4	4244.6	4265.3	4817.3	4384.1	4187.2	4253.5	4345.5	4348.6
A0A3B5YZ07	533	58.1	7.78	4066.9	4205.8	4128.6	3926.6	4118.3	4051.0	4273.0	4045.8	4528.7
A0A3B6C9E7	131	13.5	7.85	6431.0	6325.1	6198.4	6300.6	6416.1	6469.8	6314.5	6428.6	6427.0
A0A3B6MPL2	441	48.1	7.17	876.7	783.3	836.1	811.0	864.6	861.0	944.3	860.2	847.9
A0A3B5YWL1	507	55.9	6.52	4301.6	4663.1	4204.5	4493.6	4317.3	4324.1	4091.9	4487.3	4480.2
A0A3B6C6S4	475	50.6	6.32	4659.0	4719.7	4704.0	4693.9	4648.4	4690.4	4804.2	4635.0	4644.6
A0A3B6I2H3	1914	218.6	8.62	187.5	224.8	196.2	188.8	201.9	216.3	185.0	193.6	176.4
W5BX27	110	12.4	8.50	112.1	97.3	117.9	123.7	105.3	96.4	109.4	105.8	106.5
A0A3B5XXQ5	326	35.5	9.52	4100.2	4172.3	3947.4	4007.0	3955.9	3873.3	4214.4	4344.9	3981.0
A0A3B6RKI0	148	16.7	5.16	4510.5	4530.9	4509.8	4553.8	4600.5	4507.4	4434.0	4431.6	4404.3
A0A3B5Z6D5	339	34.8	8.87	3958.4	3910.2	4023.5	3758.5	4036.6	3947.4	3989.1	3799.9	3686.2
A0A3B6TYR9	1357	147.2	6.77	5942.7	5640.5	5803.1	6212.0	6131.6	6005.7	5326.2	5757.0	5883.9
A0A3B6PFJ2	223	24.1	7.55	828.2	747.9	804.2	771.0	787.8	752.3	682.1	739.8	780.1
A0A3B5XY60	143	16.4	10.21	7154.5	7346.4	7408.8	7345.6	7337.5	7574.8	7632.2	7496.5	7218.1
A0A3B6SG87	217	24.0	5.74	1112.8	1087.9	1148.8	1236.6	1064.8	1034.3	1111.9	980.1	1046.5
A0A3B6ITW1	268	28.7	8.87	1608.4	1591.6	1568.0	1566.1	1591.0	1498.9	1453.4	1499.4	1514.3
A0A3B6RBU5	717	79.2	5.62	3675.2	3617.7	3718.8	3571.3	3702.9	3662.0	3776.6	3656.3	3729.2
A0A3B6MU27	918	100.9	7.77	2571.4	2775.6	2737.3	2804.8	2643.4	2646.7	2714.1	2733.3	2843.3
W5C5U5	195	22.7	10.20	9830.8	10019.7	9536.7	9386.7	9903.8	11012.7	11121.3	10412.1	9230.5
A0A3B6I0R6	500	54.5	5.17	5342.6	5315.4	5251.0	5378.8	5293.1	5150.5	5080.7	5050.9	5254.5
A0A3B6GWG0	785	86.2	6.40	5062.6	4899.9	4976.1	5252.1	4918.3	5120.9	4859.4	4885.9	5170.0
A0A3B6IMD2	224	23.5	6.54	3213.7	2981.2	2942.0	2909.7	2857.9	2824.8	2555.7	2866.2	2876.2
A0A3B6H5G7	805	86.5	7.30	703.8	651.9	693.1	665.4	633.5	605.0	657.7	649.8	745.6
A0A3B6H0S2	492	54.7	8.47	323.8	327.9	323.4	332.0	357.7	314.9	286.0	318.9	340.2
A0A3B6QJ54	1049	115.5	5.87	2556.7	2505.2	2544.0	2374.5	2409.6	2336.8	2356.3	2424.0	2534.5
A0A3B5Z6L1	354	38.6	9.52	3862.6	3923.4	4000.0	4219.6	4227.9	4236.9	4433.3	4285.1	4223.7
A0A3B6RBU0	887	95.2	6.64	3887.0	3885.8	3910.8	3860.2	3827.6	3832.0	3942.1	3898.5	4030.9
A0A3B6D941	320	34.0	8.98	3045.0	2846.1	2909.5	2966.5	2995.9	2981.8	3132.1	2946.0	2975.0
A0A3B6IXG9	276	30.2	9.07	552.9	549.6	537.8	419.0	554.8	664.9	711.9	678.1	574.2
A0A1D5ULA7	1048	113.1	9.28	5617.5	5709.4	5763.0	5986.7	5780.6	5853.0	5695.8	5760.5	6035.6
A0A3B6C2P0	1090	122.0	7.30	3056.7	2993.6	3124.5	3105.0	3152.4	3165.6	3078.9	3027.0	2968.3
A0A3B6SS76	328	35.7	7.64	4128.4	4076.3	4031.9	3910.6	4147.6	4128.5	3940.9	4021.9	4081.8
A0A3B6JNV4	551	59.0	8.70	217.5	189.9	216.2	222.1	238.9	216.3	230.6	210.2	267.3
A0A3B6LJ96	612	69.3	8.48	5389.0	5336.8	5323.9	5315.1	5240.5	5197.8	5091.8	5165.6	4970.4
A0A3B5Z085	512	55.7	5.92	3902.9	3971.1	3902.8	3907.4	3848.4	3898.6	3921.2	4046.4	3919.3
A0A077S0B4	262	28.4	6.68	3022.5	3181.0	3142.2	3204.3	3066.2	3037.2	3002.8	3119.7	3268.6
A0A3B6SBL8	174	18.8	7.72	1152.7	1370.7	1319.5	1217.1	1124.8	1248.2	1599.8	1609.5	1374.4
A0A3B6KDN7	321	33.3	6.20	448.3	444.4	392.9	418.1	396.5	420.3	384.7	497.3	496.6
Q5I7L3	216	24.5	9.98	7887.9	7524.8	8206.1	8382.5	8058.7	8208.7	8112.7	8614.3	7992.1
A0A3B6FMX7	1449	163.6	7.24	5413.4	5314.6	5298.4	5249.2	5150.9	5192.6	5238.9	5094.5	5209.5
A0A3B6DE21	1107	125.0	5.87	2969.8	2947.5	2995.1	2925.2	2988.0	2921.9	2946.8	2873.1	2858.9
A0A3B6J0P1	550	61.4	5.40	342.6	431.4	455.1	300.9	375.1	331.4	471.1	424.7	361.5
A0A3B5XSZ5	245	25.9	9.33	3361.6	3246.3	3289.3	3153.4	3228.1	3134.0	3103.8	3196.8	3211.2
A0A3B6IZW3	272	29.7	8.72	399.8	503.1	399.7	444.0	429.1	468.5	535.4	517.5	519.8
A0A3B6KBA8	353	38.0	6.60	3717.5	3855.0	3901.3	4129.1	3730.9	3691.4	3732.7	3675.0	3743.8
A0A3B6EF31	778	86.4	10.02	790.6	787.6	723.3	804.4	743.5	779.5	770.2	766.4	740.8
A0A3B6SBW2	555	60.8	5.05	5280.8	5188.0	5208.6	4906.9	4943.0	5011.2	4886.6	4985.0	5036.6
A0A3B6PM66	384	43.0	6.84	3414.6	3389.4	3491.8	3530.6	3485.8	3393.6	3466.8	3408.4	3450.5
[truncated: 7,529 more rows]

## Sheet: Table S2
Table S2: Differential abundance proteins (DAPs) identified in this study
Protein	Description	24h vs. 0h		48h vs. 0h		48h vs. 24h
		Fold change	P.value	Fold change	P.value	Fold change	P.value
A0A3B6FR22	X8 domain-containing protein	1.5497	0.0331065	--	--	--	--
A0A3B6GUT9	AB hydrolase-1 domain-containing protein	1.3457	0.030112	--	--	--	--
A0A3B6EEE4	NEDD8-activating enzyme E1 catalytic subunit, EC 6.2.1.64	1.33826	0.0465998	--	--	--	--
A0A3B6SQ77	Peroxidase, EC 1.11.1.7	1.30396	0.00493279	--	--	--	--
A0A3B6QKV4	PLAT domain-containing protein	1.29698	0.0414272	--	--	--	--
A0A3B5ZWK8	Ferredoxin	1.28823	0.0161558	--	--	--	--
W5G5H0	Uncharacterized protein	1.27134	0.0438366	--	--	--	--
A0A3B6R7X9	Uncharacterized protein	1.26127	0.0086896	--	--	--	--
A0A3B5Y1U0	LRRNT_2 domain-containing protein	1.26017	0.00861077	--	--	--	--
A0A3B6NRZ1	Phytocyanin domain-containing protein	1.2534	0.0290847	--	--	--	--
A0A3B6ERK3	Annexin	1.25058	0.0125512	--	--	--	--
A0A3B6MV50	UDP-glucose 4-epimerase, EC 5.1.3.-	1.24845	0.025248	--	--	--	--
A0A3B6QE86	Glycosyltransferase, EC 2.4.1.-	1.23682	0.0120883	--	--	--	--
A0A3B6AWS6	HVA22-like protein	1.2361	0.0378809	--	--	--	--
A0A3B6LTB9	Uncharacterized protein	1.23585	0.014735	--	--	--	--
A0A3B6KD16	Shikimate dehydrogenase (NADP(+)), EC 1.1.1.25	1.23386	0.0421323	--	--	--	--
A0A3B6I5B5	Potassium transporter	1.23359	0.010768	--	--	--	--
W5D6Q0	Exocyst complex component	1.23116	0.0158834	--	--	--	--
Q8RVT7	Multidrug resistance protein 1 homolog	1.23103	0.0281168	--	--	--	--
A0A3B5Z0J0	Uncharacterized protein	1.2235	0.0261748	--	--	--	--
A0A3B6MT62	Abhydrolase_3 domain-containing protein	1.21793	0.0315538	--	--	--	--
A0A3B6FI29	GSDH domain-containing protein	1.21111	0.0141959	--	--	--	--
A0A3B6MPA3	Uncharacterized protein	1.20937	0.0438922	--	--	--	--
W5D5N4	Uncharacterized protein	1.20466	0.0234717	--	--	--	--
A0A3B6R6X8	Uncharacterized protein	1.20305	0.0380817	--	--	--	--
A0A3B6PPB2	SHSP domain-containing protein	1.20093	0.0377826	--	--	--	--
A0A3B5Y4R4	Btz domain-containing protein	0.826444	0.00843471	--	--	--	--
A0A3B6MZ92	Cytochrome f	0.818465	0.0229083	--	--	--	--
A9NIW8	Putative zinc transporter	0.808661	0.00504457	--	--	--	--
A0A3B6MRC7	Uncharacterized protein	0.80221	0.0155835	--	--	--	--
A0A3B6MZH8	Glycosyltransferase, EC 2.4.1.-	0.794437	0.00223041	--	--	--	--
A0A3B6RD31	Uncharacterized protein	0.793861	0.00815882	--	--	--	--
A0A1D5TTT2	Glyceraldehyde-3-phosphate dehydrogenase, EC 1.2.1.-	0.781464	0.00401365	--	--	--	--
W5F0E6	Ribulose bisphosphate carboxylase small chain	0.778379	0.0473141	--	--	--	--
A0A3B6HWM5	ATPase_AAA_core domain-containing protein	0.750993	0.0437009	--	--	--	--
A0A3B5Z3H2	ATP synthase subunit alpha, mitochondrial	0.720766	0.0134519	--	--	--	--
A0A3B6B1C5	Glyceraldehyde-3-phosphate dehydrogenase, EC 1.2.1.-	0.70402	0.0341871	--	--	--	--
A0A077RWX6	AAI domain-containing protein	1.22943	0.00216004	1.50185	0.0114303	--	--
A0A3B6PLV1	LEA_2 domain-containing protein	--	--	1.38986	0.0412048	--	--
A0A1D6SCP9	Sucrose synthase, EC 2.4.1.13	--	--	1.38836	0.00214561	--	--
A0A3B6T820	Sucrose synthase, EC 2.4.1.13	--	--	1.36703	0.00174872	--	--
W5AUU5	Histone H3	1.30127	0.0168963	1.36665	0.0186575	--	--
A0A3B6CG26	Amino_oxidase domain-containing protein	1.22053	0.0205761	1.35597	0.0294391	--	--
A0A3B6SLE4	AAI domain-containing protein	--	--	1.33756	8.49942e-05	--	--
F4Y590	Heat shock protein 90	1.26001	0.00135188	1.32577	0.0146925	--	--
A0A3B5ZVX0	Uncharacterized protein	--	--	1.32301	0.00442144	--	--
A0A3B6QIE4	SHSP domain-containing protein	1.2273	0.00996056	1.32226	0.00223111	--	--
A0A3B6MZB9	Uncharacterized protein	1.36396	0.00125472	1.32096	0.000337669	--	--
A0A3B6RLW5	AAI domain-containing protein	--	--	1.30841	0.0107799	--	--
A0A3B6KT62	DCD domain-containing protein	--	--	1.24381	0.0281014	--	--
A0A3B5Z3J1	AAI domain-containing protein	1.2959	0.0390934	1.23763	0.0184066	--	--
A0A3B5Y6V8	ENDO3c domain-containing protein	1.25363	0.0181656	1.23066	0.0184632	--	--
A0A3B6KL60	Epimerase domain-containing protein	--	--	1.21439	0.00142532	--	--
A0A3B6Q9B6	LsmAD domain-containing protein	--	--	1.21242	0.0370103	--	--
A0A3B6CF89	Lipoxygenase, EC 1.13.11.-	--	--	1.2076	0.0244651	--	--
A0A3B6C250	Leucine--tRNA ligase, EC 6.1.1.4 (Leucyl-tRNA synthetase)	--	--	1.20328	0.014841	--	--
A0A3B6FH07	Uncharacterized protein	--	--	0.832627	0.0208483	--	--
A0A3B6HS82	GST N-terminal domain-containing protein	--	--	0.825115	0.00329768	--	--
A0A3B6NJH5	Rhodanese domain-containing protein	0.829589	0.000175162	0.823989	0.0245079	--	--
A0A3B6LZ44	Uncharacterized protein	0.770206	0.00828851	0.812508	0.0222345	--	--
A0A3B6LEW5	VWFA domain-containing protein	--	--	0.805363	0.00427775	--	--
A0A3B6LDD4	Uncharacterized protein	--	--	0.796105	0.00390766	--	--
A0A3B5Z2G8	Uncharacterized protein	--	--	0.792336	0.0376771	--	--
A0A3B6ITH3	Uncharacterized protein	--	--	0.785205	0.0438077	--	--
Q7DLM1	(1,3;1,4) beta glucanase, EC 3.2.1.73 (Beta-glucanase)	--	--	0.746054	0.00101835	--	--
W5CDW4	TRASH domain-containing protein	--	--	0.74555	0.0471703	--	--
A0A3B6MXH4	Ribulose bisphosphate carboxylase large chain, EC 4.1.1.39	--	--	0.744048	0.0362721	--	--
A0A3B6DH46	AB hydrolase-1 domain-containing protein	0.699603	0.0254479	0.743273	0.0353753	--	--
A0A3B6SL57	ATP synthase subunit alpha	--	--	1.79783	0.0274617	1.61945	0.0417171
A0A3B6KRY2	Photosystem I reaction center subunit II, chloroplastic	--	--	1.33879	0.0476048	1.41589	0.0294883
A0A3B6GTW9	Uncharacterized protein	--	--	--	--	1.35182	0.0213272
A0A3B6ATN9	Peroxidase, EC 1.11.1.7	--	--	--	--	1.29958	0.0447703
A0A3B5Y4F9	Uncharacterized protein	--	--	--	--	1.28447	0.0402068
S6AWC2	Cold induced 16	--	--	--	--	1.26938	0.0379132
A0A3B5Z6V4	H15 domain-containing protein	0.781903	0.0133679	--	--	1.26095	0.033767
W5D5R6	Cold induced protein	--	--	--	--	1.25589	0.0203385
A0A3B6PHK8	DUF3456 domain-containing protein	--	--	--	--	1.25309	0.0173897
A0A3B5ZUY9	Photosystem I iron-sulfur center, EC 1.97.1.12 (9 kDa polypeptide) (PSI-C) (Photosystem I subunit VII) (PsaC)	--	--	1.21339	0.0199	1.24273	0.0287897
A0A3B6EB31	AA_TRNA_LIGASE_II domain-containing protein	--	--	--	--	1.23876	0.00514978
A0A3B6GMP7	Uncharacterized protein	--	--	--	--	1.23639	0.036636
A0A3B5XXE5	Lipase_GDSL domain-containing protein	--	--	1.21992	0.0312562	1.22536	0.0385277
A0A3B6RKQ5	HMA domain-containing protein	0.795654	0.00897883	--	--	1.22144	0.0126291
A0A3B6MRL7	H15 domain-containing protein	0.780728	0.00272502	--	--	1.21188	0.000554244
A0A3B6NIK3	Uncharacterized protein	--	--	--	--	1.20835	0.0156728
A0A3B6SH91	Aldedh domain-containing protein	--	--	1.22012	0.0351712	1.20136	0.0161533
A0A3B6KPC0	EXPERA domain-containing protein	1.23423	0.0214547	--	--	0.832845	0.0235875
A0A3B6HNP7	GLOBIN domain-containing protein	--	--	--	--	0.830233	0.0155195
A0A3B6NKT1	L-gulonolactone oxidase, EC 1.1.3.8	--	--	--	--	0.808561	0.0252221
A0A3B5ZPT1	Alanine transaminase, EC 2.6.1.2	--	--	--	--	0.807047	0.0367902
A0A3B5Y292	Ferredoxin	1.39741	0.0130851	--	--	0.80613	0.0294009
A0A3B6GRY6	Uncharacterized protein	1.25889	0.0189058	--	--	0.800254	0.039392
A0A3B6SBL8	SCP domain-containing protein	--	--	--	--	0.783232	0.032465
A0A3B6LTN3	SCP domain-containing protein	--	--	--	--	0.781896	0.0328285
A0A3B5Y6D9	Protein phosphatase, EC 3.1.3.16	1.28297	0.0234144	--	--	0.77944	0.0193602
A0A3B6SU01	Chitinase, 3.2.1.14	--	--	--	--	0.76455	0.0284408
A0A3B6TZD9	Chitinase	--	--	--	--	0.739469	0.0168331
A0A3B6B9G2	RCK N-terminal domain-containing protein	--	--	--	--	0.73498	0.00957479
A0A3B6R8P8	Peroxidase, EC 1.11.1.7	1.35317	0.0228144	--	--	0.699898	0.0076588
A0A3B6JD20	Uncharacterized protein	1.37382	0.0474391	--	--	0.680466	0.0222222
A0A1K0JNG6	Alpha-gliadin (CSD_alpha gliadin 4) (Gliadin alpha-D5)	--	--	--	--	0.670224	0.00648116
A0A3B6UAX2	Peroxidase, EC 1.11.1.7	--	--	--	--	0.595771	0.0247482
A0A3B6SQ43	Chitinase, EC 3.2.1.14	1.79243	0.0127096	--	--	0.52085	0.0103995
A0A3B6RP58	Chitinase, EC 3.2.1.14	1.76799	0.0284226	--	--	0.510316	0.0339234
A0A1D5XNC2	Ubiquitin-like domain-containing protein	--	--	--	--	0.466016	0.0214814
Note: The identified proteins with |fold-changes| > 1.20 and p-value < 0.05 in different compared groups were considered as DAPs.

## Sheet: Table S3
Table S3: Detail information of differential abundance proteins (DAPs) in PPI analysis
Protein ID	Gene ID	Shown name	Protein annotation in String
A0A3B6SL57	EPlTAEP00000010092	atp1	ATP synthase subunit alpha, mitochondrial
A0A3B5Z3H2	EPlTAEP00000010058	atpA	ATP synthase subunit alpha, chloroplastic
A0A3B6HS82	Traes_4DL_92CE4A8D1.1	cla30	Putative In2.1 protein
A0A3B6MRL7	Traes_5BL_917DF323B.1	HMGa	HMG-I/Y protein HMGa
F4Y590	Traes_2BS_F828BA5F41.1	Hsp90.1-B1	Heat shock protein 90
W5D5N4	Traes_3B_E7624B49D.1	OMT2	Tricetin 3',4',5'-O-trimethyltransferase
A0A3B6HNP7	Traes_4DL_B819BDB3C.1	TaBWHb-1	Hemoglobin 1
A0A3B5Z3J1	Traes_1AL_259C7CB69.1	Traes_1AL_259C7CB69.1	Uncharacterized protein
A0A3B5Y4R4	Traes_1AL_35F140363.1	Traes_1AL_35F140363.1	Uncharacterized protein
A0A3B5ZWK8	Traes_1AL_3D9B932C7.1	Traes_1AL_3D9B932C7.1	Ferredoxin
A0A3B5Y292	Traes_1AL_3D9B932C7.1	Traes_1AL_3D9B932C7.1	Ferredoxin
A0A3B5ZVX0	Traes_1AL_9EC1E6F0C.1	Traes_1AL_9EC1E6F0C.1	Uncharacterized protein
A0A3B5Y4F9	Traes_1AL_A0B81FF76.1	Traes_1AL_A0B81FF76.1	Uncharacterized protein
Q7DLM1	Traes_1AL_AE0660A78.1	Traes_1AL_AE0660A78.1	(1,3;1,4) beta glucanase
A0A3B5Z2G8	Traes_1AL_B8B0A092C.1	Traes_1AL_B8B0A092C.1	Agglutinin isolectin 1
A0A3B5XXE5	Traes_1AS_651A2A839.1	Traes_1AS_651A2A839.1	Uncharacterized protein
A0A3B5Y1U0	Traes_1BL_932D250E0.1	Traes_1BL_932D250E0.1	Uncharacterized protein
A0A3B5Z0J0	Traes_1BL_AEE5DCF32.2	Traes_1BL_AEE5DCF32.2	Uncharacterized protein
A0A3B5Y6D9	Traes_1BL_DDA3C6366.1	Traes_1BL_DDA3C6366.1	Uncharacterized protein
A0A077RWX6	Traes_1DL_41E7D2C4E.1	Traes_1DL_41E7D2C4E.1	Uncharacterized protein
A0A3B6CG26	Traes_2AL_5E3355AFE.1	Traes_2AL_5E3355AFE.1	Uncharacterized protein
A0A3B6B1C5	Traes_2AL_783CF383F.1	Traes_2AL_783CF383F.1	Glyceraldehyde-3-phosphate dehydrogenase
W5AUU5	Traes_2AL_90C887E59.2	Traes_2AL_90C887E59.2	Histone H3
A0A3B6B9G2	Traes_2AL_A2CBDB5F7.1	Traes_2AL_A2CBDB5F7.1	Uncharacterized protein
A0A3B5ZPT1	Traes_2AS_3B6EDACAD.1	Traes_2AS_3B6EDACAD.1	Uncharacterized protein
A0A3B6AWS6	Traes_2AS_AA0A229A1.1	Traes_2AS_AA0A229A1.1	Uncharacterized protein
A0A1D5TTT2	Traes_2BL_5D64E8C87.1	Traes_2BL_5D64E8C87.1	Glyceraldehyde-3-phosphate dehydrogenase
A0A3B6CF89	Traes_2BL_77148B8D8.1	Traes_2BL_77148B8D8.1	Lipoxygenase
A0A3B6RD31	Traes_2BS_1A1002780.1	Traes_2BS_1A1002780.1	Uncharacterized protein
A0A3B5ZUY9	Traes_2DS_3A92B17F0.1	Traes_2DS_3A92B17F0.1	Photosystem I iron-sulfur center
A0A3B6ATN9	Traes_2DS_577286E6C.1	Traes_2DS_577286E6C.1	Peroxidase
Q8RVT7	Traes_3AL_C3A46A4FB.1	Traes_3AL_C3A46A4FB.1	Uncharacterized protein
A0A3B6EB31	Traes_3AS_D70717386.1	Traes_3AS_D70717386.1	Uncharacterized protein
A0A3B6FR22	Traes_3B_8EC45534C.1	Traes_3B_8EC45534C.1	Uncharacterized protein
A0A3B6ERK3	Traes_3B_93504D484.1	Traes_3B_93504D484.1	Annexin
A0A3B6GUT9	Traes_3B_BB738CBEC.1	Traes_3B_BB738CBEC.1	Uncharacterized protein
A0A3B6FH07	Traes_3B_C06EBF844.1	Traes_3B_C06EBF844.1	Uncharacterized protein
A0A3B6GMP7	Traes_3B_C921BDF2B.1	Traes_3B_C921BDF2B.1	Uncharacterized protein
W5D5R6	Traes_3B_E8C1C95A7.2	Traes_3B_E8C1C95A7.2	Cold induced protein
S6AWC2	Traes_3B_E8C1C95A7.2	Traes_3B_E8C1C95A7.2	Cold induced protein
A0A3B6TZD9	Traes_3B_EEDAB44DC.1	Traes_3B_EEDAB44DC.1	Chitinase
A0A3B6SU01	Traes_3B_EEDAB44DC.1	Traes_3B_EEDAB44DC.1	Chitinase
A0A3B6SQ43	Traes_3B_EEDAB44DC.1	Traes_3B_EEDAB44DC.1	Chitinase
A0A3B6RP58	Traes_3B_EEDAB44DC.1	Traes_3B_EEDAB44DC.1	Chitinase
W5D6Q0	Traes_3B_F6E5F0A90.1	Traes_3B_F6E5F0A90.1	Uncharacterized protein
A0A3B6GRY6	Traes_3B_FCE10780F.2	Traes_3B_FCE10780F.2	Uncharacterized protein
W5CDW4	Traes_3DL_285B256FD.2	Traes_3DL_285B256FD.2	Uncharacterized protein
A0A3B6EEE4	Traes_3DS_7A9FDF4AD.1	Traes_3DS_7A9FDF4AD.1	Uncharacterized protein
A0A3B6C250	Traes_3DS_F409FCA80.1	Traes_3DS_F409FCA80.1	Uncharacterized protein
A0A3B6T820	Traes_4AL_2BC235062.1	Traes_4AL_2BC235062.1	Sucrose synthase
A0A1D6SCP9	Traes_4AL_2BC235062.1	Traes_4AL_2BC235062.1	Sucrose synthase
A0A3B6R7X9	Traes_4AL_89A2617D8.1	Traes_4AL_89A2617D8.1	Uncharacterized protein
A0A3B6HWM5	Traes_4AL_B128F1907.2	Traes_4AL_B128F1907.2	Uncharacterized protein
A0A3B6I5B5	Traes_4AL_FF208A87A.2	Traes_4AL_FF208A87A.2	Potassium transporter
A0A3B6GTW9	Traes_4DL_0B0E64053.1	Traes_4DL_0B0E64053.1	Uncharacterized protein
A0A3B6ITH3	Traes_4DL_674511840.1	Traes_4DL_674511840.1	Uncharacterized protein
A0A1D5XNC2	Traes_4DL_E18E8AE8F.2	Traes_4DL_E18E8AE8F.2	Uncharacterized protein
A0A3B6FI29	Traes_4DS_9ABB51FE4.2	Traes_4DS_9ABB51FE4.2	Uncharacterized protein
A0A3B6JD20	Traes_4DS_B8602CA5C.2	Traes_4DS_B8602CA5C.2	Uncharacterized protein
A0A3B6NIK3	Traes_4DS_E118A77DD.1	Traes_4DS_E118A77DD.1	Uncharacterized protein
A0A3B6KL60	Traes_5AL_0807B656A.1	Traes_5AL_0807B656A.1	Uncharacterized protein
A0A3B6DH46	Traes_5AL_1F30CF090.1	Traes_5AL_1F30CF090.1	Uncharacterized protein
A0A3B6LZ44	Traes_5BL_2BBD58AA9.1	Traes_5BL_2BBD58AA9.1	Uncharacterized protein
A0A3B6MV50	Traes_5BL_36B4733ED.1	Traes_5BL_36B4733ED.1	Uncharacterized protein
A0A3B6MT62	Traes_5BL_400181E02.1	Traes_5BL_400181E02.1	Uncharacterized protein
A0A3B6KRY2	Traes_5BL_4B280E015.1	Traes_5BL_4B280E015.1	Uncharacterized protein
A0A3B6KT62	Traes_5BL_7A1C15D5D.1	Traes_5BL_7A1C15D5D.1	Uncharacterized protein
A0A3B6MZB9	Traes_5BL_8512C24F7.1	Traes_5BL_8512C24F7.1	Uncharacterized protein
A0A3B6LTB9	Traes_5BL_8512C24F7.1	Traes_5BL_8512C24F7.1	Uncharacterized protein
A0A3B6MZH8	Traes_5BL_BD269CC23.1	Traes_5BL_BD269CC23.1	Glycosyltransferase
A0A1K0JNG6	Traes_5BL_E68C461B3.1	Traes_5BL_E68C461B3.1	Alpha/beta-gliadin A-IV
A0A3B6LDD4	Traes_5BS_791B1D58E.1	Traes_5BS_791B1D58E.1	Uncharacterized protein
A0A3B6LEW5	Traes_5BS_FB4778751.1	Traes_5BS_FB4778751.1	Uncharacterized protein
A0A3B6KPC0	Traes_5DL_0683E088B.1	Traes_5DL_0683E088B.1	Uncharacterized protein
A0A3B6MPA3	Traes_5DL_BC355967A.1	Traes_5DL_BC355967A.1	Uncharacterized protein
A0A3B6LTN3	Traes_5DL_C997FC7EF.1	Traes_5DL_C997FC7EF.1	Uncharacterized protein
A0A3B6MRC7	Traes_5DL_DA6449AC6.1	Traes_5DL_DA6449AC6.1	Uncharacterized protein
W5F0E6	Traes_5DL_E4D3B835D.1	Traes_5DL_E4D3B835D.1	Ribulose bisphosphate carboxylase small chain
A0A3B6KD16	Traes_5DS_F55FF8108.1	Traes_5DS_F55FF8108.1	Uncharacterized protein
A0A3B6NRZ1	Traes_6AL_6239EF6E0.1	Traes_6AL_6239EF6E0.1	Uncharacterized protein
A0A3B6QKV4	Traes_6AL_D9C3BC088.1	Traes_6AL_D9C3BC088.1	Uncharacterized protein
A0A3B6QE86	Traes_6AS_43AF9296A.1	Traes_6AS_43AF9296A.1	Glycosyltransferase
A0A3B6MZ92	Traes_6AS_58B52A630.1	Traes_6AS_58B52A630.1	Apocytochrome f
A0A3B6R6X8	Traes_6AS_73BB49D01.1	Traes_6AS_73BB49D01.1	Uncharacterized protein
A0A3B6NKT1	Traes_6AS_91B2D33F1.1	Traes_6AS_91B2D33F1.1	Uncharacterized protein
A0A3B6PHK8	Traes_6BS_31AF9744F.1	Traes_6BS_31AF9744F.1	Uncharacterized protein
A0A3B6QIE4	Traes_6DL_3BCB83718.2	Traes_6DL_3BCB83718.2	Uncharacterized protein
A0A3B6PPB2	Traes_6DL_3BCB83718.2	Traes_6DL_3BCB83718.2	Uncharacterized protein
W5G5H0	Traes_6DL_3FDD299D1.1	Traes_6DL_3FDD299D1.1	Uncharacterized protein
A0A3B6PLV1	Traes_6DL_7C05D9333.1	Traes_6DL_7C05D9333.1	Uncharacterized protein
A0A3B6Q9B6	Traes_6DS_2207A3BC4.2	Traes_6DS_2207A3BC4.2	Uncharacterized protein
A0A3B6MXH4	Traes_6DS_577BE9937.2	Traes_6DS_577BE9937.2	Ribulose bisphosphate carboxylase large chain
A0A3B6NJH5	Traes_6DS_F3077393C.1	Traes_6DS_F3077393C.1	Uncharacterized protein
A0A3B6RKQ5	Traes_7AL_4C5A18F7C.2	Traes_7AL_4C5A18F7C.2	Uncharacterized protein
A0A3B6SBL8	Traes_7AL_8DABB94C7.1	Traes_7AL_8DABB94C7.1	Pathogenesis-related protein 1-15
A0A3B6SH91	Traes_7AS_DE1248005.1	Traes_7AS_DE1248005.1	Uncharacterized protein
A0A3B6SLE4	Traes_7DL_0D01F15FF.1	Traes_7DL_0D01F15FF.1	Uncharacterized protein
A0A3B6RLW5	Traes_7DL_0D01F15FF.1	Traes_7DL_0D01F15FF.1	Uncharacterized protein
A0A3B6SQ77	Traes_7DL_6233C6F03.1	Traes_7DL_6233C6F03.1	Peroxidase
A0A3B6UAX2	Traes_4AL_0C8DFDE2B.1	WSP1	Peroxidase
A0A3B6R8P8	Traes_4AL_0C8DFDE2B.1	WSP1	Peroxidase
A9NIW8	Traes_3B_3C18D89F8.1	ZIP1	Putative zinc transporter
The reference organism: Triticum aestivum (NCBI taxonomy id:4565)

## Sheet: Table S4
Table S4. Specific primers used in this study
Gene Name	Gene ID	Primer Type	Sequence(5'-3')	Function
TaTEF1	TraesCS4B02G196900	Forward primer	TGGTGTCATCAAGCCTGGTATGGT	RT-PCR
		Reverse primer	ACTCATGGTGCATCTCAACGGACT
AtTUB2	AT5G62690	Forward primer	ATCCGTGAAGAGTACCCAGAT
		Reverse primer	AAGAACCATGCACTCATCAGC
TaHAK1-4B	TraesCS4B02G310300	Forward primer	GATGTACAACCTCGTAGTCC
		Reverse primer	AAAGTTGAAACTGATCTGAACAG
TaHAK1-4D	TraesCS4D02G308200	Forward primer	CTTGTACAACCTCGTCATTCAT
		Reverse primer	GCCGTTGAAGCTGATCTG
TaHAK1-4A	TraesCS4A02G410200	Forward primer	GTTGTACAACCTCGTCGTT
		Reverse primer	GCCGTTGAAGCTGATCTG
		Forward primer	GGTAGATCTGACTAGTATGTCGGCCCAGGCGGAGGAG	Insert into pCAM-ART1302 vector
		Reverse primer	CTTCTCCTTTACTAGTCTATATCTCGTATGTGATCCC
		Forward primer	CCAAATCGACTCTAGAATGTCGGCCCAGGCGGA	Insert into pSuper1300 vector
		Reverse primer	CCACTAGTATTTAAATGTATCTCGTATGTGATCCCAACT
		Forward primer	TAACCCGGGGCGGCCGCTTTAAACAAGCCCTCACCTTCTTCC	Insert into BSMV vector
		Reverse primer	GCTAGCTGAGCGGCCGCCGATGTCGCCGTAGATGATGC
		Forward primer	TTCTAGAACTAGTGGATCCCCCGGGCATGTCGGCCCAGGCGGAGGAG	Insert into p416-GPD vector
		Reverse primer	TCGAGGTCGACGGTATCGATAAGCTTCTATATCTCGTATGTGATCCC
